# Supplementary material for: Glioblastoma Models Reveal the Connection between Adult Glial Progenitors and the Proneural Phenotype
Source: PLoS One. 2011 May 23;6(5):e20041. doi: 10.1371/journal.pone.0020041 (PMC3100315; doi:10.1371/journal.pone.0020041)
Supplement: Table S1 — (XLS) [file pone.0020041.s006.xls]

## Sheet: 1. classifier gene_mouse
Gene Symbol	Subtype	Present in mouse?	Enriched in OPCs over Myelin OLs?
ABAT	PN	Yes	No
ACTR1A	PN	Yes	No
ALCAM	PN	Yes	Yes
AMOTL2	PN	Yes	Yes
AOF2	PN	No	Yes
ARHGEF9	PN	Yes	No
ASCL1	PN	Yes	Yes
ATAD5	PN	Yes	Yes
ATP1A3	PN	Yes	Yes
BAI3	PN	Yes	Yes
BCAN	PN	Yes	Yes
BCL7A	PN	Yes	No
BCOR	PN	Yes	No
BEX1	PN	Yes	Yes
C1orf106	PN	Yes	No
C1orf61	PN	No	No
C1QL1	PN	Yes	Yes
C20orf42	PN	No	No
C6orf134	PN	Yes	No
CA10	PN	Yes	No
CAMSAP1L1	PN	Yes	No
CASK	PN	Yes	Yes
CBX1	PN	No	Yes
CDC25A	PN	Yes	No
CDC7	PN	Yes	Yes
CDK5R1	PN	Yes	Yes
CDKN1B	PN	Yes	No
CHD7	PN	Yes	Yes
CKB	PN	Yes	No
CLASP2	PN	Yes	No
CLGN	PN	Yes	No
CNTN1	PN	Yes	Yes
CRB1	PN	Yes	No
CRMP1	PN	Yes	Yes
CSNK1E	PN	Yes	Yes
CSPG5	PN	Yes	Yes
CXXC4	PN	Yes	Yes
DBN1	PN	Yes	Yes
DCX	PN	Yes	Yes
DGKI	PN	Yes	No
DLL3	PN	Yes	Yes
DNM3	PN	Yes	No
DPF1	PN	Yes	No
DPP6	PN	Yes	Yes
DPYSL4	PN	Yes	No
DUSP26	PN	Yes	No
E2F3	PN	Yes	No
EPB41	PN	Yes	No
EPHB1	PN	Yes	No
ERBB3	PN	Yes	No
FAM110B	PN	Yes	No
FAM125B	PN	Yes	No
FAM77C	PN	No	No
FBXO21	PN	Yes	No
FGF9	PN	Yes	No
FHOD3	PN	Yes	Yes
FLRT1	PN	Yes	No
FXYD6	PN	Yes	Yes
GABRA3	PN	Yes	Yes
GADD45G	PN	Yes	No
GNG4	PN	Yes	No
GPM6A	PN	Yes	Yes
GPR17	PN	Yes	Yes
GPR23	PN	No	Yes
GRIA2	PN	Yes	Yes
GRID2	PN	Yes	Yes
GSK3B	PN	Yes	Yes
GSTA4	PN	No	Yes
HDAC2	PN	Yes	Yes
HMGB3	PN	Yes	Yes
HN1	PN	Yes	Yes
HOXD3	PN	Yes	No
HRASLS	PN	Yes	Yes
ICK	PN	Yes	No
IL1RAPL1	PN	Yes	No
KIAA1166	PN	No	No
KIF21B	PN	Yes	Yes
KLRC3	PN	No	No
KLRC4	PN	No	No
KLRK1	PN	Yes	No
LOC55565	PN	No	No
LOC81691	PN	No	No
LPHN3	PN	Yes	Yes
LRP6	PN	Yes	No
LRRTM4	PN	No	Yes
MAP2	PN	Yes	No
MAPT	PN	No	No
MARCKS	PN	Yes	Yes
MARCKSL1	PN	Yes	No
MAST1	PN	Yes	Yes
MATR3	PN	Yes	No
MCM10	PN	Yes	No
MLLT11	PN	Yes	No
MMP15	PN	Yes	Yes
MMP16	PN	Yes	Yes
MPPED2	PN	No	Yes
MTSS1	PN	Yes	Yes
MYB	PN	Yes	Yes
MYO10	PN	Yes	Yes
MYST2	PN	Yes	No
MYT1	PN	Yes	Yes
NCALD	PN	Yes	Yes
NCAM1	PN	Yes	Yes
NKX2-2	PN	Yes	Yes
NLGN3	PN	No	Yes
NOL4	PN	Yes	Yes
NR0B1	PN	Yes	No
NRXN1	PN	Yes	Yes
NRXN2	PN	Yes	Yes
OLIG2	PN	Yes	Yes
P2RX7	PN	Yes	Yes
PAFAH1B3	PN	Yes	Yes
PAK3	PN	Yes	No
PAK7	PN	Yes	No
PCDH11X	PN	No	No
PCDH11Y	PN	No	No
PDE10A	PN	Yes	Yes
PELI1	PN	Yes	No
PFN2	PN	Yes	No
PHF16	PN	Yes	Yes
PHLPP	PN	No	No
PLCB4	PN	Yes	Yes
PODXL2	PN	Yes	Yes
PPM1D	PN	No	No
PPM1E	PN	Yes	Yes
PURG	PN	Yes	No
RAB33A	PN	Yes	No
RAD21	PN	Yes	No
RALGPS1	PN	Yes	No
RALGPS2	PN	Yes	Yes
RAP2A	PN	Yes	No
RBPJ	PN	Yes	No
REEP1	PN	Yes	Yes
RP11-35N6.1	PN	Yes	No
RUFY3	PN	Yes	Yes
SATB1	PN	Yes	Yes
SCG3	PN	Yes	Yes
SCN3A	PN	Yes	Yes
SEC61A2	PN	Yes	No
SEZ6L	PN	Yes	Yes
SLC1A1	PN	Yes	Yes
SLCO5A1	PN	Yes	Yes
SNX26	PN	Yes	No
SORCS3	PN	Yes	Yes
SOX10	PN	Yes	Yes
SOX11	PN	Yes	Yes
SOX2	PN	Yes	Yes
SOX4	PN	Yes	Yes
SPTBN2	PN	Yes	No
SRGAP3	PN	Yes	Yes
STMN1	PN	Yes	No
STMN4	PN	Yes	No
TAF5	PN	Yes	Yes
TMCC1	PN	Yes	No
TMEFF1	PN	Yes	No
TMEM118	PN	No	No
TMEM35	PN	Yes	Yes
TMSL8	PN	No	No
TNRC4	PN	Yes	No
TOP2B	PN	Yes	Yes
TOPBP1	PN	Yes	No
TOX3	PN	Yes	No
TSPAN3	PN	Yes	No
TTC3	PN	Yes	Yes
TTYH1	PN	Yes	No
VAX2	PN	Yes	No
VEZF1	PN	Yes	Yes
WASF1	PN	Yes	No
WDR68	PN	Yes	Yes
YPEL1	PN	Yes	Yes
ZEB2	PN	Yes	No
ZNF184	PN	Yes	No
ZNF248	PN	Yes	No
ZNF286A	PN	Yes	No
ZNF510	PN	No	No
ZNF643	PN	No	No
ZNF711	PN	Yes	No
ZNF804A	PN	Yes	No
ACSL4	NL	Yes
ACYP2	NL	Yes
ADD3	NL	Yes
AGTPBP1	NL	Yes
AGXT2L1	NL	Yes
AKR7A3	NL	No
ANKRD46	NL	Yes
ANKS1B	NL	Yes
ANXA3	NL	Yes
ANXA7	NL	Yes
ARRB1	NL	Yes
ATP5F1	NL	Yes
ATP5L	NL	Yes
ATRNL1	NL	Yes
BASP1	NL	No
BCAS1	NL	Yes
BEST1	NL	Yes
CA4	NL	Yes
CALM2	NL	No
CAMK2G	NL	No
CASQ1	NL	Yes
CCDC121	NL	No
CCK	NL	Yes
CDC42	NL	No
CDR1	NL	No
CHN1	NL	No
CLCA4	NL	Yes
COX5B	NL	No
CPNE6	NL	Yes
CRBN	NL	Yes
CRYL1	NL	Yes
CRYM	NL	Yes
CRYZL1	NL	Yes
CUTC	NL	Yes
DHRS9	NL	No
DYNC1I1	NL	Yes
EDG1	NL	No
EDIL3	NL	Yes
ENPP2	NL	Yes
ENPP4	NL	Yes
EPB41L3	NL	Yes
EVI2A	NL	Yes
FAM49B	NL	Yes
FBXO3	NL	Yes
FEZF2	NL	Yes
FHIT	NL	Yes
FLJ22655	NL	No
FUT9	NL	Yes
FXYD1	NL	Yes
GABARAPL2	NL	No
GABRB2	NL	Yes
GNAI1	NL	Yes
GPR22	NL	Yes
GRM1	NL	No
GRM3	NL	Yes
GUK1	NL	Yes
HPCA	NL	Yes
HPCAL4	NL	Yes
HPRT1	NL	Yes
IMPA1	NL	Yes
KCNJ3	NL	Yes
KCNK1	NL	Yes
KIAA1598	NL	Yes
LOC201229	NL	Yes
LYRM1	NL	Yes
MAGEH1	NL	Yes
MAT2B	NL	Yes
MBP	NL	Yes
MDH1	NL	Yes
MGC72080	NL	No
MGST3	NL	Yes
MMD	NL	Yes
MORF4L2	NL	Yes
MRPL49	NL	Yes
MSRB2	NL	Yes
MYBPC1	NL	Yes
NANOS1	NL	Yes
NDRG2	NL	Yes
NDUFS3	NL	Yes
NSL1	NL	Yes
NTSR2	NL	Yes
ORC4L	NL	Yes
PARP8	NL	Yes
PDE6D	NL	Yes
PEX11B	NL	Yes
PEX19	NL	Yes
PGBD5	NL	Yes
PLCL1	NL	No
POPDC3	NL	No
PPA1	NL	Yes
PPFIA2	NL	Yes
PPP1R1A	NL	Yes
PPP2R5A	NL	Yes
PRPSAP2	NL	Yes
PSCD1	NL	No
REPS2	NL	Yes
RND1	NL	Yes
ROGDI	NL	Yes
SAR1A	NL	Yes
SCHIP1	NL	Yes
SEPP1	NL	Yes
SEPW1	NL	Yes
SERPINI1	NL	Yes
SGK3	NL	Yes
SH3GL2	NL	Yes
SH3GL3	NL	Yes
SIRT5	NL	Yes
SLC16A7	NL	Yes
SLC30A10	NL	Yes
SLC31A2	NL	Yes
SLCO1A2	NL	Yes
SNCG	NL	Yes
SNX11	NL	Yes
SPAST	NL	Yes
TCEAL1	NL	Yes
TCEAL2	NL	No
THTPA	NL	No
TMEM144	NL	Yes
TPM3	NL	Yes
TSNAX	NL	Yes
TTC1	NL	Yes
TTPA	NL	Yes
UGT8	NL	Yes
UROS	NL	Yes
USP33	NL	Yes
VIP	NL	Yes
VSX1	NL	Yes
YPEL5	NL	Yes
ZNF323	NL	No
ABL1	NA	Yes
ACTN4	NA	Yes
ADCY9	NA	Yes
AFAP1	NA	No
AFF4	NA	Yes
AKAP13	NA	Yes
AKAP8L	NA	Yes
ANKRD11	NA	Yes
AP3D1	NA	Yes
ARHGEF18	NA	Yes
BAT2D1	NA	Yes
BICD2	NA	Yes
BMS1	NA	Yes
BOP1	NA	Yes
BPTF	NA	No
BRD4	NA	Yes
BRPF1	NA	Yes
C19orf28	NA	Yes
C19orf29	NA	Yes
C19orf6	NA	Yes
CASP2	NA	Yes
CDV3	NA	Yes
CHD4	NA	Yes
CHERP	NA	Yes
CHST3	NA	Yes
CIZ1	NA	Yes
CKAP4	NA	Yes
COL4A2	NA	Yes
CSGlcA-T	NA	No
CTSA	NA	Yes
DCP1A	NA	Yes
DDX42	NA	Yes
DIAPH1	NA	Yes
DNAJC13	NA	No
DNMT1	NA	Yes
DOT1L	NA	Yes
DPP3	NA	Yes
EEF2	NA	Yes
ELAVL1	NA	Yes
EP400	NA	Yes
EXT1	NA	Yes
FAM38A	NA	No
FAM46A	NA	Yes
FBXL11	NA	No
FER	NA	Yes
FLNA	NA	Yes
FZR1	NA	Yes
GANAB	NA	Yes
GATAD2A	NA	Yes
GCN1L1	NA	Yes
GNA11	NA	Yes
GNL1	NA	Yes
GNL2	NA	Yes
GOLGA2	NA	Yes
GOLGA3	NA	Yes
GPR161	NA	Yes
GPR172A	NA	No
GTF2F1	NA	Yes
HCFC1	NA	Yes
HELZ	NA	Yes
HNRPA3	NA	No
HNRPAB	NA	No
HNRPH3	NA	No
HNRPM	NA	No
HNRPUL2	NA	No
HSP90B1	NA	Yes
ILF3	NA	Yes
JARID1A	NA	No
JMJD2B	NA	No
KHSRP	NA	No
KIAA0020	NA	Yes
KIAA0152	NA	No
KIAA0892	NA	Yes
KIRREL	NA	Yes
KPNB1	NA	Yes
LAMA5	NA	Yes
LAMC1	NA	Yes
LARP1	NA	Yes
LEPREL2	NA	Yes
LMAN1	NA	Yes
LMNB2	NA	Yes
MAML1	NA	Yes
MBTPS1	NA	Yes
MC1R	NA	Yes
MED12	NA	Yes
MIER2	NA	Yes
MLXIP	NA	Yes
MORC2	NA	Yes
MSL2L1	NA	No
MYO1E	NA	Yes
MYO9B	NA	Yes
MYST3	NA	Yes
NCL	NA	No
NCLN	NA	Yes
NCOR2	NA	Yes
NFATC3	NA	Yes
NIPBL	NA	Yes
NOTCH3	NA	Yes
NUP188	NA	Yes
P4HB	NA	Yes
PABPC1	NA	Yes
PCSK7	NA	Yes
PHC2	NA	Yes
PLCG1	NA	Yes
PLEKHA4	NA	No
PLOD3	NA	Yes
PLXNA1	NA	Yes
POLRMT	NA	Yes
PPM1G	NA	Yes
PRKDC	NA	Yes
PTBP1	NA	Yes
PXN	NA	Yes
QTRTD1	NA	Yes
RAD54L2	NA	Yes
RBBP6	NA	No
RBM10	NA	Yes
RBM15B	NA	No
RNASEN	NA	Yes
RREB1	NA	Yes
RRP1B	NA	Yes
SAFB	NA	Yes
SEC61A1	NA	Yes
SERPINH1	NA	Yes
SMARCA4	NA	Yes
SNTB2	NA	Yes
SP1	NA	Yes
SPPL2B	NA	Yes
SRF	NA	Yes
SRRM2	NA	Yes
SSRP1	NA	Yes
STK10	NA	Yes
STK11	NA	Yes
TARS	NA	Yes
TCF3	NA	Yes
THOC2	NA	Yes
TMEM43	NA	Yes
TOP1	NA	Yes
TPM4	NA	No
TPR	NA	Yes
TRAM2	NA	Yes
TRIO	NA	Yes
TRRAP	NA	Yes
TSPAN9	NA	Yes
TTC28	NA	No
TYK2	NA	Yes
UBN1	NA	Yes
UNC45A	NA	Yes
UPF1	NA	Yes
WIZ	NA	Yes
XPO6	NA	Yes
ZBTB43	NA	Yes
ZDHHC18	NA	Yes
ZNF146	NA	Yes
ZNF629	NA	Yes
ZYX	NA	Yes
ACPP	MES	Yes
ACSL1	MES	Yes
ADAM12	MES	Yes
AIM1	MES	Yes
ALDH3B1	MES	Yes
ALOX5	MES	Yes
AMPD3	MES	Yes
ANXA1	MES	Yes
ANXA2	MES	Yes
ANXA4	MES	Yes
ARHGAP29	MES	Yes
ARPC1B	MES	Yes
ARSJ	MES	Yes
ASL	MES	Yes
BATF	MES	Yes
BDKRB2	MES	Yes
BLVRB	MES	Yes
BNC2	MES	Yes
C1orf38	MES	Yes
C1orf54	MES	Yes
C5AR1	MES	Yes
CASP1	MES	Yes
CASP4	MES	Yes
CASP5	MES	No
CASP8	MES	Yes
CAST	MES	Yes
CCDC109B	MES	Yes
CCR5	MES	Yes
CD14	MES	Yes
CD2AP	MES	Yes
CD4	MES	Yes
CDCP1	MES	Yes
CEBPB	MES	Yes
CHI3L1	MES	Yes
CLCF1	MES	Yes
CLEC2B	MES	No
CLIC1	MES	Yes
CNN2	MES	Yes
COL1A1	MES	Yes
COL1A2	MES	Yes
COL5A1	MES	Yes
COL8A2	MES	Yes
COPZ2	MES	Yes
CSTA	MES	Yes
CTSB	MES	Yes
CTSC	MES	Yes
CTSZ	MES	Yes
CYBRD1	MES	Yes
DAB2	MES	Yes
DCBLD2	MES	Yes
DOK3	MES	Yes
DRAM	MES	No
DSC2	MES	Yes
DSE	MES	Yes
ECGF1	MES	No
EFEMP2	MES	Yes
EHD2	MES	Yes
ELF4	MES	Yes
EMP3	MES	Yes
ENG	MES	Yes
FCGR2A	MES	Yes
FCGR2B	MES	Yes
FER1L3	MES	No
FES	MES	Yes
FHL2	MES	Yes
FHOD1	MES	Yes
FLJ20273	MES	No
FLJ22662	MES	No
FMNL1	MES	Yes
FNDC3B	MES	Yes
FOLR2	MES	Yes
FPRL2	MES	No
FURIN	MES	Yes
FXYD5	MES	Yes
GCNT1	MES	Yes
GLT25D1	MES	Yes
GNA15	MES	Yes
GRN	MES	Yes
HEXA	MES	Yes
HEXB	MES	Yes
HFE	MES	Yes
HK3	MES	Yes
ICAM3	MES	No
IFI30	MES	Yes
IGFBP6	MES	Yes
IL15RA	MES	Yes
IL1R1	MES	Yes
IL4R	MES	Yes
IQGAP1	MES	Yes
ITGA4	MES	Yes
ITGA5	MES	Yes
ITGAM	MES	Yes
ITGB2	MES	Yes
KYNU	MES	Yes
LAIR1	MES	Yes
LAMB1	MES	Yes
LAPTM5	MES	Yes
LCP1	MES	Yes
LCP2	MES	Yes
LGALS1	MES	Yes
LGALS3	MES	Yes
LHFPL2	MES	Yes
LILRB2	MES	No
LILRB3	MES	No
LOX	MES	Yes
LRRFIP1	MES	No
LTBP1	MES	Yes
LTBP2	MES	Yes
LY75	MES	Yes
LY96	MES	Yes
LYPLA3	MES	No
MAFB	MES	Yes
MAN1A1	MES	Yes
MAN2A1	MES	Yes
MAN2B1	MES	Yes
MAPK13	MES	Yes
MFSD1	MES	Yes
MGAT1	MES	Yes
MGST2	MES	Yes
MRC2	MES	Yes
MS4A4A	MES	No
MSR1	MES	Yes
MVP	MES	Yes
MYH9	MES	Yes
MYO1F	MES	Yes
NCF2	MES	Yes
NCF4	MES	Yes
NOD2	MES	No
NPC2	MES	Yes
NRP1	MES	Yes
P4HA2	MES	Yes
PDPN	MES	Yes
PGCP	MES	Yes
PHF11	MES	No
PIGP	MES	Yes
PLAU	MES	Yes
PLAUR	MES	Yes
PLK3	MES	Yes
PLS3	MES	Yes
POLD4	MES	Yes
PROCR	MES	Yes
PSCD4	MES	No
PSCDBP	MES	No
PTGER4	MES	Yes
PTPN22	MES	Yes
PTPN6	MES	Yes
PTPRC	MES	Yes
PTRF	MES	Yes
PYGL	MES	Yes
RAB11FIP1	MES	Yes
RAB27A	MES	Yes
RAB32	MES	Yes
RABGAP1L	MES	Yes
RAC2	MES	Yes
RBKS	MES	Yes
RBMS1	MES	Yes
RELB	MES	Yes
RHOG	MES	Yes
RRAS	MES	Yes
RUNX2	MES	Yes
S100A11	MES	Yes
S100A13	MES	Yes
S100A4	MES	Yes
SAT1	MES	Yes
SCPEP1	MES	Yes
SEC24D	MES	Yes
SERPINA1	MES	Yes
SERPINE1	MES	Yes
SFT2D2	MES	Yes
SH2B3	MES	No
SHC1	MES	Yes
SIGLEC7	MES	Yes
SIGLEC9	MES	Yes
SLAMF8	MES	Yes
SLC10A3	MES	Yes
SLC11A1	MES	Yes
SLC16A3	MES	Yes
SP100	MES	No
SQRDL	MES	Yes
SRPX2	MES	Yes
ST14	MES	Yes
STAB1	MES	Yes
STAT6	MES	Yes
STXBP2	MES	Yes
SWAP70	MES	Yes
SYNGR2	MES	Yes
SYPL1	MES	Yes
TCIRG1	MES	Yes
TEC	MES	Yes
TES	MES	Yes
TGFBI	MES	Yes
TGFBR2	MES	Yes
TGOLN2	MES	No
THBD	MES	Yes
THBS1	MES	Yes
TIMP1	MES	Yes
TLR2	MES	Yes
TLR4	MES	Yes
TMBIM1	MES	Yes
TNFAIP3	MES	Yes
TNFAIP8	MES	Yes
TNFRSF11A	MES	Yes
TNFRSF1A	MES	Yes
TNFRSF1B	MES	Yes
TRADD	MES	Yes
TRIM22	MES	No
TRIM38	MES	No
TRPM2	MES	Yes
UAP1	MES	No
UCP2	MES	Yes
VAMP5	MES	Yes
VDR	MES	Yes
WIPF1	MES	Yes
WWTR1	MES	Yes
YAP1	MES	Yes
ZNF217	MES	Yes
ABCD2	CL	Yes
ACSBG1	CL	Yes
ACSL3	CL	Yes
ADAM19	CL	No
AKT2	CL	Yes
ANXA5	CL	Yes
APBA3	CL	Yes
ARNTL	CL	Yes
B3GALT1	CL	Yes
BLM	CL	Yes
BTBD2	CL	Yes
C19orf22	CL	Yes
CALM1	CL	No
CAMK2B	CL	Yes
CC2D1A	CL	Yes
CD151	CL	Yes
CD3EAP	CL	Yes
CD97	CL	Yes
CDH2	CL	Yes
CDH4	CL	Yes
CDH6	CL	Yes
CDK6	CL	Yes
CENTD1	CL	No
CENTD3	CL	No
CLIP2	CL	Yes
CREB5	CL	No
DAG1	CL	Yes
DENND2A	CL	Yes
DLC1	CL	Yes
DMWD	CL	Yes
DOCK6	CL	Yes
EGFR	CL	Yes
ELOVL2	CL	Yes
EPHB4	CL	Yes
ERCC2	CL	Yes
EXTL3	CL	Yes
EYA2	CL	Yes
FBXO17	CL	Yes
FGFR3	CL	Yes
FLJ11286	CL	No
FLJ21963	CL	No
FZD3	CL	Yes
FZD7	CL	Yes
GALNT4	CL	Yes
GAS1	CL	Yes
GJA1	CL	Yes
GLG1	CL	Yes
GLI2	CL	Yes
GNAS	CL	No
GNG7	CL	Yes
GPR56	CL	Yes
GRIK1	CL	Yes
GRIK5	CL	Yes
GSTK1	CL	Yes
HMG20B	CL	Yes
HS3ST3B1	CL	Yes
HSPBP1	CL	Yes
ILK	CL	Yes
IRF3	CL	Yes
IRS2	CL	Yes
ITGA7	CL	Yes
ITGB8	CL	No
JAG1	CL	Yes
JUND	CL	Yes
KCNF1	CL	Yes
KEAP1	CL	Yes
KIAA0355	CL	Yes
KLHDC8A	CL	Yes
KLHL25	CL	Yes
KLHL4	CL	Yes
LAMB2	CL	Yes
LFNG	CL	Yes
LHFP	CL	Yes
LMO2	CL	Yes
LRFN3	CL	Yes
LRP10	CL	Yes
LRP5	CL	Yes
LRRC16	CL	No
M6PRBP1	CL	Yes
MAB21L1	CL	Yes
MCC	CL	No
MEGF8	CL	Yes
MEIS1	CL	Yes
MEOX2	CL	Yes
MGC2752	CL	No
MLC1	CL	Yes
MYO5C	CL	Yes
NDP	CL	Yes
NES	CL	Yes
NOS2A	CL	No
NPAS3	CL	Yes
NPEPL1	CL	Yes
NR2E1	CL	Yes
NR2F6	CL	Yes
OSBPL3	CL	Yes
PCSK5	CL	Yes
PDGFA	CL	Yes
PEPD	CL	Yes
PIPOX	CL	Yes
PLA2G5	CL	Yes
PMP22	CL	Yes
POFUT1	CL	Yes
POMT2	CL	Yes
PRKD2	CL	Yes
PRPF31	CL	Yes
PTPN14	CL	Yes
PTPRA	CL	Yes
QTRT1	CL	Yes
RASGRP1	CL	Yes
RBCK1	CL	Yes
RBM42	CL	Yes
RFX2	CL	Yes
RFXANK	CL	Yes
RGS12	CL	Yes
RGS6	CL	Yes
RIN1	CL	Yes
SARS2	CL	Yes
SCAMP4	CL	No
SEMA6A	CL	Yes
SEMA6D	CL	Yes
SEPT11	CL	No
SHOX2	CL	Yes
SIPA1L1	CL	Yes
SLC12A4	CL	Yes
SLC2A10	CL	Yes
SLC4A4	CL	Yes
SLC6A11	CL	Yes
SLC6A9	CL	Yes
SMO	CL	Yes
SNTA1	CL	Yes
SOCS2	CL	Yes
SOX9	CL	Yes
SPRY2	CL	Yes
SSH3	CL	Yes
TBX2	CL	Yes
TEAD3	CL	Yes
TGFB3	CL	Yes
TGIF2	CL	Yes
TLE2	CL	Yes
TMED1	CL	Yes
TMEM147	CL	Yes
TMEM161A	CL	Yes
TRIB2	CL	Yes
TRIP6	CL	Yes
VAV3	CL	Yes
VPS16	CL	No
WSCD1	CL	Yes
ZFHX4	CL	Yes
ZNF134	CL	No
ZNF20	CL	No
ZNF211	CL	No
ZNF227	CL	Yes
ZNF228	CL	No
ZNF235	CL	Yes
ZNF264	CL	No
ZNF304	CL	No
ZNF419	CL	No
ZNF446	CL	Yes
ZNF45	CL	No
ZNF606	CL	Yes
ZNF671	CL	No
ZNF8	CL	Yes

## Sheet: 2. reclassify validation set
SampleID	Classification from mapped classifier	Proneural	Neural	Mesenchymal	Classical	Max	ColIndex	Class prediction from Clanc	Match
GSM96950	Neural	-0.0114155	0.31559	0.0763794	-0.382646	0.31559	2	Neural	Match
GSM96951	Neural	-0.35415	0.154147	0.252402	-0.0405029	0.252402	3	Mesenchymal	NotMatching
GSM96952	Mesenchymal	-0.6149	-0.35446	0.659844	0.110754	0.659844	3	Mesenchymal	Match
GSM96953	Proneural	0.677975	0.179024	-0.612322	-0.117464	0.677975	1	Proneural	Match
GSM96954	Proneural	0.0649237	-0.076257	-0.0338592	0.00500594	0.0649237	1	Proneural	Match
GSM96955	Classical	0.0936839	-0.0344468	-0.399894	0.532267	0.532267	4	Classical	Match
GSM96958	Classical	-0.496246	-0.0205664	0.272518	0.226875	0.272518	3	Mesenchymal	NotMatching
GSM96959	Classical	0.118052	-0.0500878	-0.422719	0.500388	0.500388	4	Classical	Match
GSM96961	Mesenchymal	-0.601541	-0.277774	0.7491	-0.0753299	0.7491	3	Mesenchymal	Match
GSM96962	Proneural	0.440644	0.230011	-0.298293	-0.268452	0.440644	1	Proneural	Match
GSM96963	Proneural	0.519096	0.120498	-0.418313	-0.101793	0.519096	1	Proneural	Match
GSM96964	Mesenchymal	-0.460128	0.0855812	0.480053	-0.141247	0.480053	3	Mesenchymal	Match
GSM96965	Neural	-0.0433846	0.35005	-0.124821	-0.0978766	0.35005	2	Neural	Match
GSM96966	Mesenchymal	-0.157924	-0.0583281	0.259582	-0.198013	0.259582	3	Mesenchymal	Match
GSM96967	Mesenchymal	-0.0628913	-0.108986	0.244017	-0.294284	0.244017	3	Mesenchymal	Match
GSM96969	Mesenchymal	-0.349025	-0.302069	0.342359	0.118146	0.342359	3	Mesenchymal	Match
GSM96970	Mesenchymal	-0.299463	-0.0175013	0.224459	-0.00971237	0.224459	3	Mesenchymal	Match
GSM96972	Mesenchymal	-0.328237	0.020608	0.509785	-0.357876	0.509785	3	Mesenchymal	Match
GSM96973	Neural	-0.0514694	0.134379	0.0167562	-0.117109	0.134379	2	Neural	Match
GSM96974	Proneural	0.355734	0.0855761	-0.126501	-0.43553	0.355734	1	Proneural	Match
GSM96976	Proneural	0.364302	0.251133	-0.495109	-0.025346	0.364302	1	Proneural	Match
GSM96977	Neural	-0.0583133	0.370277	-0.207848	0.0773854	0.370277	2	Neural	Match
GSM96978	Proneural	0.504192	-0.0732433	-0.457235	0.0114039	0.504192	1	Proneural	Match
GSM96979	Neural	0.292006	0.379757	-0.209186	-0.349159	0.379757	2	Neural	Match
GSM96980	Mesenchymal	-0.586766	-0.28287	0.55867	0.12713	0.55867	3	Mesenchymal	Match
GSM96981	Classical	-0.422301	-0.0932646	0.0821181	0.439921	0.439921	4	Classical	Match
GSM96982	Classical	-0.339733	-0.406487	0.270806	0.381086	0.381086	4	Classical	Match
GSM96983	Proneural	0.672513	-0.203517	-0.523898	0.0634232	0.672513	1	Proneural	Match
GSM96984	Proneural	0.403968	0.250018	-0.253285	-0.301105	0.403968	1	Proneural	Match
GSM96985	Proneural	0.230026	-0.426159	-0.0338331	0.0472328	0.230026	1	Proneural	Match
GSM96987	Mesenchymal	-0.420518	-0.231533	0.673576	-0.152256	0.673576	3	Mesenchymal	Match
GSM96988	Proneural	0.449289	-0.358939	-0.227876	-0.0376569	0.449289	1	Proneural	Match
GSM96989	Mesenchymal	-0.224236	-0.0668006	0.507817	-0.355603	0.507817	3	Mesenchymal	Match
GSM96990	Proneural	0.577783	0.213934	-0.420578	-0.222202	0.577783	1	Proneural	Match
GSM96991	Proneural	0.563055	0.112761	-0.41859	-0.150628	0.563055	1	Proneural	Match
GSM96992	Mesenchymal	-0.594986	-0.465423	0.560151	0.310811	0.560151	3	Mesenchymal	Match
GSM96993	Mesenchymal	-0.0124366	-0.00135697	0.168962	-0.221266	0.168962	3	Mesenchymal	Match
GSM96994	Proneural	0.527805	-0.102155	-0.536009	0.156512	0.527805	1	Proneural	Match
GSM96995	Proneural	0.291433	-0.0369758	-0.419947	0.199933	0.291433	1	Proneural	Match
GSM96996	Mesenchymal	-0.246901	-0.176989	0.270667	0.0768848	0.270667	3	Mesenchymal	Match
GSM96997	Mesenchymal	0.0149248	-0.151808	0.0862193	0.0564771	0.0862193	3	Mesenchymal	Match
GSM97000	Classical	-0.200346	0.141829	-0.204403	0.482358	0.482358	4	Classical	Match
GSM97002	Mesenchymal	-0.419032	-0.183963	0.499279	-0.000376745	0.499279	3	Mesenchymal	Match
GSM97004	Mesenchymal	-0.378838	-0.275534	0.626557	-0.118431	0.626557	3	Mesenchymal	Match
GSM97007	Proneural	0.538579	-0.13016	-0.342159	-0.0450999	0.538579	1	Proneural	Match
GSM97008	Classical	-0.294961	-0.128049	-0.11654	0.655865	0.655865	4	Classical	Match
GSM97009	Neural	0.103154	0.251113	-0.265447	0.132748	0.251113	2	Neural	Match
GSM97010	Neural	-0.0706961	0.459963	0.00661831	-0.186557	0.459963	2	Neural	Match
GSM97011	Classical	-0.185437	0.0530713	-0.188344	0.515772	0.515772	4	Classical	Match
GSM97014	Neural	-0.149371	0.299371	-0.158566	0.277874	0.299371	2	Neural	Match
GSM97018	Proneural	0.521599	-0.035168	-0.401095	-0.0510661	0.521599	1	Proneural	Match
GSM97037	Proneural	0.644418	0.269763	-0.498292	-0.247121	0.644418	1	Proneural	Match
GSM97040	Classical	-0.0879905	-0.0334014	-0.209356	0.467092	0.467092	4	Classical	Match
GSM97041	Neural	-0.350664	0.255335	0.214176	-0.0642692	0.255335	2	Neural	Match
GSM97042	Proneural	0.671138	0.122508	-0.639312	-0.0352531	0.671138	1	Proneural	Match
GSM97048	Neural	0.451741	0.487639	-0.425072	-0.177091	0.487639	2	Neural	Match
HF0024_U133P2	Neural	0.123863	0.347554	-0.152225	-0.260794	0.347554	2	Neural	Match
HF0031_U133P2	Mesenchymal	-0.5614	-0.15787	0.493592	0.0356296	0.493592	3	Mesenchymal	Match
HF0050_U133P2	Neural	-0.102053	0.327107	0.226828	-0.427893	0.327107	2	Neural	Match
HF0066_U133P2	Classical	-0.087325	-0.350904	-0.211993	0.653135	0.653135	4	Classical	Match
HF0089_U133P2	Neural	-0.124341	0.197261	0.143813	-0.242848	0.197261	2	Neural	Match
HF0138_U133P2	Classical	-0.010426	0.145258	-0.247986	0.19337	0.19337	4	Classical	Match
HF0142_U133P2	Classical	-0.0676753	-0.354006	-0.250013	0.654345	0.654345	4	Classical	Match
HF0180_U133P2	Proneural	0.584189	0.0154717	-0.440505	-0.20112	0.584189	1	Proneural	Match
HF0184_U133P2	Classical	-0.285118	-0.349826	-0.112327	0.789906	0.789906	4	Classical	Match
HF0212_U133P2	Neural	-0.128982	0.176292	0.0545254	-0.145163	0.176292	2	Neural	Match
HF0218_U133P2	Proneural	0.607695	0.151553	-0.568272	-0.0820959	0.607695	1	Proneural	Match
HF0244_U133P2	Neural	0.562143	0.326257	-0.60422	-0.0572409	0.562143	1	Proneural	NotMatching
HF0300-3_U133P2	Mesenchymal	-0.00257444	0.0430281	0.210436	-0.430085	0.210436	3	Mesenchymal	Match
HF0316_U133P2	Neural	-0.0845705	0.259805	-0.0891199	-0.00194579	0.259805	2	Neural	Match
HF0408_U133P2	Classical	-0.226272	-0.198906	-0.104804	0.473903	0.473903	4	Classical	Match
HF0435_U133P2	Proneural	0.556688	0.0965407	-0.500759	-0.0652832	0.556688	1	Proneural	Match
HF0442-5_U133P2	Proneural	0.423202	0.0184679	-0.573894	0.148863	0.423202	1	Proneural	Match
HF0445_U133P2	Neural	-0.0349493	0.153819	0.0957813	-0.283779	0.153819	2	Neural	Match
HF0460_U133P2	Mesenchymal	-0.576748	-0.137812	0.39314	0.15252	0.39314	3	Mesenchymal	Match
HF0520_U133P2	Mesenchymal	-0.420163	0.097377	0.49672	-0.297778	0.49672	3	Mesenchymal	Match
HF0543_U133P2	Mesenchymal	-0.602823	-0.284293	0.727952	-0.0887044	0.727952	3	Mesenchymal	Match
HF0583_U133P2	Neural	-0.240817	0.109586	0.204974	-0.116059	0.204974	3	Mesenchymal	NotMatching
HF0627_U133P2	Classical	-0.315565	-0.251581	0.119618	0.394868	0.394868	4	Classical	Match
HF0654_U133P2	Proneural	0.537995	0.0369479	-0.3588	-0.272241	0.537995	1	Proneural	Match
HF0702_U133P2	Classical	0.179285	0.175555	-0.539663	0.386152	0.386152	4	Classical	Match
HF0790_U133P2	Mesenchymal	-0.589432	-0.357352	0.509582	0.21338	0.509582	3	Mesenchymal	Match
HF0850_U133P2	Proneural	0.595977	0.134548	-0.434172	-0.31357	0.595977	1	Proneural	Match
HF0855_U133P2	Proneural	0.732102	0.154773	-0.654877	-0.155727	0.732102	1	Proneural	Match
HF0894_U133P2	Classical	-0.405163	-0.442422	0.167207	0.4938	0.4938	4	Classical	Match
HF0936_U133P2	Neural	0.218419	0.428886	-0.0537029	-0.53008	0.428886	2	Neural	Match
HF0954-2_U133P2	Classical	-0.0874052	-0.0717037	-0.252453	0.448841	0.448841	4	Classical	Match
HF0963_U133P2	Proneural	0.50588	0.00692089	-0.432964	-0.0993989	0.50588	1	Proneural	Match
HF0982_U133P2	Proneural	0.223013	0.206078	-0.368876	-0.0264467	0.223013	1	Proneural	Match
HF0986_U133P2	Classical	-0.183924	-0.340493	0.0796377	0.414975	0.414975	4	Classical	Match
HF0990_U133P2	Classical	0.116641	-0.274373	-0.340438	0.540092	0.540092	4	Classical	Match
HF0992_U133P2	Proneural	0.415951	-0.200604	-0.235337	-0.112726	0.415951	1	Proneural	Match
HF0996_U133P2	Proneural	0.503307	-0.198435	-0.408797	0.0208343	0.503307	1	Proneural	Match
HF1057_U133P2	Classical	0.20952	-0.00203522	-0.491827	0.39231	0.39231	4	Classical	Match
HF1077_U133P2	Classical	-0.332606	-0.0583808	0.0531931	0.272584	0.272584	4	Classical	Match
HF1078_U133P2	Mesenchymal	-0.216809	-0.283308	0.217115	0.101602	0.217115	3	Mesenchymal	Match
HF1097_U133P2	Mesenchymal	-0.325989	-0.184468	0.452931	-0.0260276	0.452931	3	Mesenchymal	Match
HF1122_U133P2	Proneural	0.225178	-0.431167	-0.101983	0.0857825	0.225178	1	Proneural	Match
HF1137_U133P2	Classical	-0.61593	-0.355824	0.457759	0.321195	0.457759	3	Mesenchymal	NotMatching
HF1178_U133P2	Classical	0.0353398	0.047625	-0.099835	-0.0226542	0.047625	2	Neural	NotMatching
HF1186_U133P2	Proneural	0.467674	0.00632824	-0.348014	-0.213139	0.467674	1	Proneural	Match
HF1191_U133P2	Classical	-0.239917	-0.178737	-0.111073	0.554826	0.554826	4	Classical	Match
HF1220_U133P2	Mesenchymal	-0.533954	-0.0478299	0.547549	-0.0766898	0.547549	3	Mesenchymal	Match
HF1242_U133P2	Proneural	0.537229	0.0817895	-0.372492	-0.315522	0.537229	1	Proneural	Match
HF1255_U133P2	Neural	-0.076493	0.390566	-0.029549	-0.206199	0.390566	2	Neural	Match
HF1262_U133P2	Classical	-0.503981	-0.273318	0.384339	0.248939	0.384339	3	Mesenchymal	NotMatching
HF1280_U133P2	Mesenchymal	-0.449363	-0.183812	0.465644	0.0456987	0.465644	3	Mesenchymal	Match
HF1286_U133P2	Classical	-0.630457	-0.267209	0.441015	0.303505	0.441015	3	Mesenchymal	NotMatching
HF1292_U133P2	Mesenchymal	-0.5685	-0.369349	0.668748	0.0591272	0.668748	3	Mesenchymal	Match
HF1318_U133P2	Proneural	0.371782	-0.0903417	-0.132793	-0.328245	0.371782	1	Proneural	Match
HF1338_U133P2	Proneural	0.652533	0.181431	-0.692513	-0.0083404	0.652533	1	Proneural	Match
HF1356_U133P2	Mesenchymal	-0.361556	0.0164837	0.544728	-0.361543	0.544728	3	Mesenchymal	Match
HF1357_U133P2	Proneural	0.456445	0.332283	-0.383307	-0.210457	0.456445	1	Proneural	Match
HF1382_U133P2	Classical	0.230766	0.0154145	-0.518225	0.369494	0.369494	4	Classical	Match
HF1397_U133P2	Classical	-0.303038	-0.230394	0.128723	0.268176	0.268176	4	Classical	Match
HF1409_U133P2	Neural	-0.0713531	0.0661777	-0.018468	0.010211	0.0661777	2	Neural	Match
HF1458_U133P2	Classical	-0.203425	-0.357992	-0.0822335	0.51646	0.51646	4	Classical	Match
HF1475_U133P2	Proneural	0.679751	0.189435	-0.677097	-0.040086	0.679751	1	Proneural	Match
HF1490_U133P2	Classical	-0.259125	-0.168924	-0.192202	0.667193	0.667193	4	Classical	Match
HF1494_U133P2	Proneural	0.646471	0.0405568	-0.519395	-0.138054	0.646471	1	Proneural	Match
HF1509_U133P2	Classical	-0.353244	-0.221375	0.0972117	0.408209	0.408209	4	Classical	Match
HF1517_U133P2	Classical	-0.310708	-0.270829	-0.0823056	0.648187	0.648187	4	Classical	Match
HF1534_U133P2	Classical	0.111961	0.0673507	-0.233512	0.0702833	0.111961	1	Proneural	NotMatching
HF1538_U133P2	Classical	-0.263615	-0.225601	0.252917	0.105109	0.252917	3	Mesenchymal	NotMatching
HF1540_U133P2	Classical	-0.39587	-0.404046	0.175895	0.514711	0.514711	4	Classical	Match
HF1585_U133P2	Mesenchymal	-0.119389	0.222307	0.218933	-0.312448	0.222307	2	Neural	NotMatching
HF1589_U133P2	Classical	-0.573843	-0.383779	0.235386	0.556651	0.556651	4	Classical	Match
HF1608_U133P2	Classical	-0.246528	-0.330802	0.000460088	0.447448	0.447448	4	Classical	Match
HF1618_U133P2	Classical	-0.394869	-0.40846	0.045005	0.664511	0.664511	4	Classical	Match
HF1628_U133P2	Classical	-0.0424445	-0.335696	-0.312004	0.693955	0.693955	4	Classical	Match
HF1671_U133P2	Classical	0.172371	-0.0986593	-0.20872	0.123923	0.172371	1	Proneural	NotMatching
HF1702_U133P2	Proneural	0.485547	0.017169	-0.302557	-0.244645	0.485547	1	Proneural	Match
primary_GBM_1_U133a	Mesenchymal	-0.509048	-0.294265	0.714627	-0.084643	0.714627	3	Mesenchymal	Match
primary_GBM_10_U133a	Neural	-0.0128413	0.291683	-0.0354684	-0.137445	0.291683	2	Neural	Match
primary_GBM_11_U133a	Classical	0.036728	0.0331919	-0.127849	0.110056	0.110056	4	Classical	Match
primary_GBM_12_U133a	Proneural	0.314226	0.226371	-0.234328	-0.210319	0.314226	1	Proneural	Match
primary_GBM_14_U133a	Classical	-0.450083	-0.229898	0.198942	0.467404	0.467404	4	Classical	Match
primary_GBM_15_U133a	Mesenchymal	-0.0565921	-0.311358	0.13833	0.0387633	0.13833	3	Mesenchymal	Match
primary_GBM_16_U133a	Mesenchymal	-0.493669	-0.303298	0.737125	-0.0782874	0.737125	3	Mesenchymal	Match
primary_GBM_17_U133a	Neural	-0.114475	0.165594	0.132679	-0.08377	0.165594	2	Neural	Match
primary_GBM_18_U133a	Neural	0.418595	0.412488	-0.277054	-0.304523	0.418595	1	Proneural	NotMatching
primary_GBM_19_U133a	Mesenchymal	-0.464202	-0.258779	0.504175	0.0600799	0.504175	3	Mesenchymal	Match
primary_GBM_2_U133a	Classical	-0.313504	-0.248589	-0.018811	0.660297	0.660297	4	Classical	Match
primary_GBM_21_U133a	Mesenchymal	-0.581795	-0.247673	0.679752	-0.0286489	0.679752	3	Mesenchymal	Match
primary_GBM_22_U133a	Neural	0.312585	0.252144	-0.394612	0.0160612	0.312585	1	Proneural	NotMatching
primary_GBM_23_U133a	Proneural	0.633031	0.354915	-0.559347	-0.181867	0.633031	1	Proneural	Match
primary_GBM_24_U133a	Mesenchymal	-0.154365	0.0379737	0.259104	-0.184168	0.259104	3	Mesenchymal	Match
primary_GBM_25_U133a	Mesenchymal	-0.543569	-0.236234	0.476264	0.227025	0.476264	3	Mesenchymal	Match
primary_GBM_26_U133a	Neural	0.305454	0.246923	-0.471667	0.163276	0.305454	1	Proneural	NotMatching
primary_GBM_27_U133_plus_2	Mesenchymal	-0.387066	-0.168551	0.647644	-0.260158	0.647644	3	Mesenchymal	Match
primary_GBM_29_U133_plus_2	Mesenchymal	-0.186816	-0.391733	0.228948	0.117159	0.228948	3	Mesenchymal	Match
primary_GBM_3_U133a	Neural	0.0684589	0.268418	-0.176525	0.0216203	0.268418	2	Neural	Match
primary_GBM_36_U133_plus_2	Proneural	0.194067	0.220305	-0.234255	-0.212495	0.220305	2	Neural	NotMatching
primary_GBM_39_U133a	Mesenchymal	-0.311401	-0.42681	0.375761	0.165349	0.375761	3	Mesenchymal	Match
primary_GBM_40_U133a	Classical	-0.119014	-0.0345072	-0.062224	0.312216	0.312216	4	Classical	Match
primary_GBM_42_U133a	Classical	0.0577257	0.0145294	-0.21769	0.257202	0.257202	4	Classical	Match
primary_GBM_43_U133a	Proneural	0.526997	0.0183381	-0.40449	-0.00895044	0.526997	1	Proneural	Match
primary_GBM_45_U133a	Mesenchymal	-0.0422695	0.207704	0.233035	-0.310077	0.233035	3	Mesenchymal	Match
primary_GBM_55_U133_plus_2	Proneural	0.219479	-0.316431	-0.0035649	-0.159923	0.219479	1	Proneural	Match
primary_GBM_6_U133a	Proneural	0.213608	0.0792184	-0.0629934	-0.269102	0.213608	1	Proneural	Match
primary_GBM_64_U133_plus_2	Mesenchymal	0.0790755	-0.122288	0.139098	-0.342094	0.139098	3	Mesenchymal	Match
primary_GBM_7_U133a	Neural	0.434602	0.437076	-0.370521	-0.199272	0.437076	2	Neural	Match
primary_GBM_74_U133_plus_2	Mesenchymal	-0.366598	-0.364333	0.4132	0.0468868	0.4132	3	Mesenchymal	Match
primary_GBM_76_U133_plus_2	Mesenchymal	-0.155875	0.15621	0.37987	-0.496947	0.37987	3	Mesenchymal	Match
primary_GBM_77_U133a	Mesenchymal	-0.566285	-0.225261	0.828606	-0.182582	0.828606	3	Mesenchymal	Match
primary_GBM_79_U133a	Mesenchymal	-0.602615	-0.265806	0.724014	-0.0217398	0.724014	3	Mesenchymal	Match
primary_GBM_8_U133a	Proneural	0.640509	-0.0770681	-0.467677	-0.0775318	0.640509	1	Proneural	Match
primary_GBM_80_U133a	Proneural	0.505488	0.012129	-0.396428	-0.0482859	0.505488	1	Proneural	Match
primary_GBM_81_U133a	Classical	-0.0105275	0.0157986	-0.125397	0.245355	0.245355	4	Classical	Match
primary_GBM_82_U133a	Classical	-0.519601	-0.489183	0.360473	0.481049	0.481049	4	Classical	Match
primary_GBM_83_U133a	Mesenchymal	-0.300535	-0.0622582	0.330227	-0.0165514	0.330227	3	Mesenchymal	Match
primary_GBM_84_U133_plus_2	Classical	-0.381968	-0.369683	0.287412	0.24252	0.287412	3	Mesenchymal	NotMatching
primary_GBM_86_U133a	Mesenchymal	-0.467886	0.0953466	0.397005	-0.100168	0.397005	3	Mesenchymal	Match
primary_GBM_87_U133_plus_2	Classical	-0.229404	-0.385636	-0.0687182	0.597698	0.597698	4	Classical	Match
primary_GBM_9_U133a	Neural	0.0832354	0.299755	0.0551832	-0.291971	0.299755	2	Neural	Match

## Sheet: 3. mouse tumors prediction
Mouse tumors	ProneuralCor	NeuralCor	MesenchymalCor	ClassicalCor	Max	ColIndex	ColName	Class Prediction From Clanc Classifier
Pten	0.377845	0.0776234	-0.417663	-0.0494636	0.377845	1	ProneuralCor	Proneural
Pten	0.349632	-0.157632	-0.354512	0.00793812	0.349632	1	ProneuralCor	Proneural
Pten	0.251666	-0.196503	-0.222512	-0.0403072	0.251666	1	ProneuralCor	Proneural
Pten	0.240344	-0.217973	-0.219169	-0.0112748	0.240344	1	ProneuralCor	Proneural
Pten	0.268864	-0.137367	-0.254303	-0.0826037	0.268864	1	ProneuralCor	Proneural
Pten	0.275614	-0.0648271	-0.280747	-0.102631	0.275614	1	ProneuralCor	Proneural
Pten	0.295579	0.00631434	-0.310389	-0.121195	0.295579	1	ProneuralCor	Proneural
Pten	0.260185	-0.0854686	-0.248029	-0.10147	0.260185	1	ProneuralCor	Proneural
Pten	0.295098	-0.0999102	-0.281645	-0.0878218	0.295098	1	ProneuralCor	Proneural
Pten	0.25114	-0.111142	-0.244391	-0.0898474	0.25114	1	ProneuralCor	Proneural
Pten	0.259762	-0.139353	-0.275244	-0.0326878	0.259762	1	ProneuralCor	Proneural
Pten	0.30976	-0.0757177	-0.303955	-0.0850745	0.30976	1	ProneuralCor	Proneural
Pten p53	0.276419	-0.154097	-0.27124	-0.0320578	0.276419	1	ProneuralCor	Proneural
Pten p53	0.288349	-0.0798107	-0.301559	-0.0595682	0.288349	1	ProneuralCor	Proneural
Pten p53	0.294341	-0.136742	-0.298862	-0.0333027	0.294341	1	ProneuralCor	Proneural
Pten p53	0.255206	-0.131238	-0.253268	-0.0645715	0.255206	1	ProneuralCor	Proneural
Pten p53	0.279838	-0.0913741	-0.287192	-0.074631	0.279838	1	ProneuralCor	Proneural
Pten p53	0.30317	-0.131486	-0.294333	-0.0572212	0.30317	1	ProneuralCor	Proneural
Pten p53	0.307094	-0.174838	-0.309723	-0.00686594	0.307094	1	ProneuralCor	Proneural
Pten p53	0.301613	-0.149792	-0.298865	-0.0313603	0.301613	1	ProneuralCor	Proneural

## Sheet: 4. neural lineage genelist
Mouse Gene Name	Neural Lineage Class
1190002H23Rik	OPC
3830612M24	OPC
5033414K04Rik	OPC
6430550H21Rik	OPC
A530047J11Rik	OPC
A730017C20Rik	OPC
AI851790	OPC
Cacng4	OPC
Calcrl	OPC
Car8	OPC
Ccnd1	OPC
Cdo1	OPC
Chrna4	OPC
Chst11	OPC
Cntn6	OPC
Col11a1	OPC
Cspg4	OPC
Cspg5	OPC
Cxadr	OPC
D3Bwg0562e	OPC
Ddah1	OPC
Dpysl3	OPC
E130114P18Rik	OPC
E130309F12Rik	OPC
Emid1	OPC
Enc1	OPC
Etv5	OPC
F2r	OPC
Fstl5	OPC
Gfra2	OPC
Gria3	OPC
Hes5	OPC
Kcnd2	OPC
Kcnd3	OPC
Klf12	OPC
Lnx1	OPC
Lphn3	OPC
Lrp1	OPC
Lrrtm3	OPC
Map3k1	OPC
Matn4	OPC
Mki67	OPC
Neto1	OPC
Nr2e1	OPC
Nxph1	OPC
Olfm2	OPC
Oprl1	OPC
Pbk	OPC
Pcdh20	OPC
Pdgfra	OPC
Pdzrn4	OPC
Prkg2	OPC
Prrx1	OPC
Ptgfrn	OPC
Ptprz1	OPC
Rlbp1	OPC
Rnf180	OPC
Rprm	OPC
Rrm2	OPC
Sdc3	OPC
Slc35f1	OPC
Slc7a3	OPC
Slitrk1	OPC
Sox11	OPC
Spon1	OPC
Sulf1	OPC
Tacc2	OPC
Thsd7b	OPC
Tmem100	OPC
Top2a	OPC
Vcam1	OPC
Vstm2	OPC
Wdr40b	OPC
Zbed4	OPC
Zfp36l1	OPC
1700047M11Rik	Oligo
2810468N07Rik	Oligo
4833411O04Rik	Oligo
4930452G13Rik	Oligo
5730559C18Rik	Oligo
9530066K23Rik	Oligo
9630013A20Rik	Oligo
A230069A22Rik	Oligo
A330104H05Rik	Oligo
Adamts4	Oligo
Adssl1	Oligo
AI314604	Oligo
Anln	Oligo
BB120497	Oligo
Bcas1	Oligo
Chn2	Oligo
Cldn11	Oligo
Cpm	Oligo
Cpox	Oligo
Cyp27a1	Oligo
Ddc	Oligo
Dock10	Oligo
E130308A19Rik	Oligo
Edg2	Oligo
Edg8	Oligo
Elovl7	Oligo
Enpp6	Oligo
Erbb3	Oligo
Evi2a	Oligo
Fa2h	Oligo
Gal3st1	Oligo
Gja12	Oligo
Gjb1	Oligo
Gje1	Oligo
Gm98	Oligo
Gpr17	Oligo
Gpr62	Oligo
Gsn	Oligo
Hapln2	Oligo
Il1rap	Oligo
Il23a	Oligo
Kndc1	Oligo
Lgi3	Oligo
Mag	Oligo
Mal	Oligo
Mbp	Oligo
Mobp	Oligo
Mog	Oligo
Myo1d	Oligo
Nkx6-2	Oligo
Pdlim2	Oligo
Phldb1	Oligo
Pla2g4a	Oligo
Plekhh1	Oligo
Pllp	Oligo
Plp1	Oligo
Plxnb3	Oligo
Ppap2c	Oligo
Ppp1r14a	Oligo
Prkcq	Oligo
Rffl	Oligo
Sema3d	Oligo
Sgk2	Oligo
Slc45a3	Oligo
Sox10	Oligo
Srpk3	Oligo
St18	Oligo
Tmem10	Oligo
Tnni1	Oligo
Trf	Oligo
Trim59	Oligo
Tspan2	Oligo
Ugt8a	Oligo
Unc5b	Oligo
4930544G21Rik	N
6330527O06Rik	N
9130024F11Rik	N
A130090K04Rik	N
A930009L07Rik	N
A930034L06Rik	N
Asph	N
C030017B01Rik	N
Cacna1b	N
Calb1	N
Camk2b	N
Camk4	N
Cck	N
Cdh8	N
Clstn2	N
Crh	N
Cyb561	N
D11Bwg0517e	N
Dlx1	N
Efcbp1	N
Epha7	N
Gabra1	N
Gabra5	N
Gabrg2	N
Gap43	N
Gda	N
Glra2	N
Gpr88	N
Hs3st2	N
Htr2c	N
Ica1l	N
Icam5	N
Kcnc2	N
Kcnf1	N
L1cam	N
Lpl	N
Mal2	N
Mef2c	N
Myo5b	N
Myt1l	N
Napb	N
Nefl	N
Nefm	N
Nell1	N
Neurod6	N
Nov	N
Npas4	N
Nrg3	N
Nts	N
Odz2	N
Olfr1344	N
Pcsk2	N
Penk1	N
Pgm2l1	N
Plcxd3	N
Prdm8	N
Rgs4	N
Satb2	N
Scg2	N
Scn2a1	N
Sla	N
Slc12a5	N
Slc17a6	N
Slc6a7	N
Snap25	N
Sstr2	N
Stmn2	N
Sv2b	N
Syt1	N
Syt4	N
Tmem130	N
Trhde	N
Ttc9	N
Ttr	N
Vgf	N
Vip	N
Vsnl1	N
1500005I02Rik	A
2900019G14Rik	A
A730056I06Rik	A
Acot11	A
Acsbg1	A
Adhfe1	A
Agt	A
AI464131	A
Aldoc	A
Atp1a2	A
BC029169	A
BC055107	A
Bmpr1b	A
C030045D06Rik	A
Cbs	A
Ccdc80	A
Chrdl1	A
Cldn10	A
Cth	A
Cybrd1	A
Cyp4f14	A
Cyp4f15	A
Dio2	A
Edg1	A
Egfr	A
Emp2	A
Entpd2	A
F3	A
Fgfr3	A
Fmo1	A
Fzd2	A
Gja1	A
Gjb6	A
Gldc	A
Gli3	A
Gm266	A
Grin2c	A
Hapln1	A
Htra1	A
Id4	A
Kcne1l	A
Lonrf3	A
Mertk	A
Mgst1	A
Ntsr2	A
Papss2	A
Pdk4	A
Plcd4	A
Ppp1r3c	A
Ppp1r3g	A
Prodh	A
Rfx4	A
Slc14a1	A
Slc15a2	A
Slc1a2	A
Slc1a3	A
Slc25a18	A
Slc4a4	A
Slc7a10	A
Slc7a2	A
Slc9a3r1	A
Sox9	A
Thrsp	A
Tlcd1	A
Tlr3	A
Tmem166	A
Tmem47	A
Tnc	A
Ttpa	A
Aqp4	A
Gfap	A
Mlc1	A
Pla2g7	A
Slc39a12	A
1500015O10Rik	CA
2810417H13Rik	CA
6330512M04Rik	CA
9930013L23Rik	CA
Akap12	CA
Akr1c14	CA
Anxa1	CA
Anxa2	CA
Anxa3	CA
Asns	CA
Aurkb	CA
Bace2	CA
Bmp6	CA
C1ql3	CA
Casq1	CA
Ccdc109b	CA
Ccnb2	CA
Cd24a	CA
Cdc2a	CA
Cep55	CA
Ckap2	CA
Cnn2	CA
Col3a1	CA
Col5a2	CA
Col8a1	CA
Cp	CA
Crabp1	CA
Crlf1	CA
Ecm1	CA
Ect2	CA
Emp1	CA
Ephb2	CA
Fbln5	CA
Fmod	CA
Gas2l3	CA
Gpr126	CA
Grb10	CA
Hspb1	CA
Ifi35	CA
Ifitm1	CA
Igf2bp2	CA
Igfbp3	CA
Klhdc8a	CA
Lgals1	CA
Lox	CA
Matn2	CA
Melk	CA
Mmp2	CA
Ndrg1	CA
Npr3	CA
Nuak1	CA
Ociad2	CA
Ogn	CA
Pmaip1	CA
Prss23	CA
Ptgs2	CA
S100a11	CA
Samd9l	CA
Sema3c	CA
Shroom3	CA
Sostdc1	CA
Spp1	CA
St8sia2	CA
Tagln	CA
Tfpi	CA
Tgfbi	CA
Tgm2	CA
Tnfrsf12a	CA
Ube2c	CA

## Sheet: 5. DGE Pten vs. Ptenp53_human
up in Pten+p53 genelist_human		up in Pten genelist_human
ACSL4		ACCN2
ADRBK2		ACP5
ALDH1A3		ADAMDEC1
AP1S2		AIF1
APEX1		APOBEC1
AREG		ARG1
ASB1		ASTN2
ASNS		ATP1A2
ATP10D		BST2
ATP6V0C		C1QL1
ATP6V1C1		CASP4
B4GALT7		CAV2
BCL2		CCNG1
CDON		CCR5
CDT1		CD38
CHAC1		CD5L
CHEK2		CD69
CHL1		CD74
CHRDL1		CD84
CINP		CDH10
COX6A1		CDKN1A
CRABP2		CHI3L1
CS		CHRNA4
CSDC2		CLCA2
CYB5B		CLCN6
DACT1		CLK3
DCK		CORO1A
DEK		CP
DGKE		CST3
DHCR24		CTSE
DKC1		CYBB
DNAJA2		DAB2
DNAJC6		DCX
DSN1		DDO
EGR3		DGKA
EIF1AY		DHRS1
EIF2S2		DNM3
EIF4EBP1		E4F1
EMP2		EDA2R
EPS15		EGLN1
EYA1		EN1
F13B		ERGIC3
FNBP1L		FAM102A
FOSL1		FAM46A
GABRA2		FAS
GALC		FGF2
GOLPH3		FIP1L1
GSTO1		FRG1
H2AFZ		GALNT10
HMGB2		GDF3
HMGCR		GPR35
HMMR		GPR65
HNRPDL		GPRC5B
HS3ST3B1		GRIA4
HSPA1A		H2AFJ
HSPA1B		HCK
HSPB6		HOXA1
HTR3A		HOXA2
IDH3A		HOXA3
ILF3		HOXA4
INSIG1		HOXA5
KCNV1		HPSE
KHSRP		ICAM1
KIF13A		IFIT1
KIF18A		IFIT3
KLF4		IGF1
LAPTM4B		IGSF6
LIMD2		IKZF2
LPHN3		IL10RA
MAGEF1		IL15
MAT2A		IL1RN
MED1		IL7R
MEGF6		ITIH3
MET		KCNIP1
METTL1		KYNU
MID1		LAIR1
MID2		LCN2
MINPP1		LCP1
MLF1IP		LEMD3
MMP13		LGALS3BP
MTMR7		LGALS9
MXRA7		LMX1B
MYO1B		LUC7L
NCL		LY6E
NEK2		LY9
NGDN		MACF1
NIP7		MAFB
NOC3L		MAP3K7
NOV		MMP12
NUDCD3		MMRN2
PAICS		MRPL48
PAIP1		MSR1
PCM1		MUS81
PIM1		NCF2
PPAT		NCKAP1L
PSMA2		NCOR1
PSMA5		NFASC
RCN2		NFIX
RGS10		NMNAT2
RGS17		NSUN7
RIOK2		NUDT6
RPP25		P4HA1
RPUSD2		PCDH9
SAP130		PCDHB3
SF1		PCDHB8
SLC25A13		PCSK6
SLC25A24		PDGFRL
SLC25A44		PGCP
SLC30A4		PIGH
SLC38A1		PIK3IP1
SLC7A1		PLA2G7
SNCAIP		PMAIP1
SOCS2		PPP1R12A
SSB		PSAP
STIL		PSMB8
STK32B		PSMB9
STRN3		PSRC1
STX11		RAI14
SUV39H2		RARRES2
SYTL2		RBM5
TECTA		RGS1
THRAP3		RSAD2
TM4SF1		S100A4
TMED10		SAPS3
TNC		SEMA4G
TNFAIP6		SERPING1
TNIK		SFPQ
TPM2		SHMT1
TRIP11		SIGLEC1
TUBA1B		SIRT4
USP36		SKAP2
VAMP3		SLAMF7
WDR76		SLC11A2
WEE1		SLCO5A1
XAF1		SMARCE1
YIPF4		SOX4
YWHAQ		SP100
		SPARC
		STAT1
		STEAP4
		SYCP1
		TAPBP
		TBC1D2B
		TCF4
		TCN2
		TES
		TGFBI
		TIMP2
		TMEM51
		TMEM87A
		TMOD2
		TNFRSF10B
		TRAFD1
		TTF1
		TTYH1
		TUBB3
		VCAN
		WISP2
		XAF1
		ZEB2
		ZMAT3
		ZMYM3

## Sheet: 6. Proneural Survival
Sample Code	Survival	Censor	Source	AgeatDiagnosis	G-CIMP Status
5500024030700072107989.F09.CEL	2512		TCGA	26	G-CIMP.POS
5500024035736031208615.F07.CEL	221		TCGA	18	G-CIMP.NEG
5500024030700072107989.D10.CEL	493		TCGA	22	G-CIMP.POS
5500024037497121008340.B07.CEL	520		TCGA	33	G-CIMP.POS
5500024035736031208615.B08.CEL	121		TCGA	79	G-CIMP.NEG
5500014026072032607011.F05.CEL	337		TCGA	45	G-CIMP.POS
5500014026072032607011.A05.CEL	1261		TCGA	31	G-CIMP.NEG
5500024037497121008340.A03.CEL	1151		TCGA	32	G-CIMP.NEG
5500024030700072107989.A10.CEL	144		TCGA	50	G-CIMP.NEG
5500024035736031208615.B01.CEL	322		TCGA	42	G-CIMP.NEG
5500024035736031208615.C10.CEL	1068		TCGA	64	G-CIMP.NEG
5500024035736031208615.A07.CEL	143		TCGA	77	G-CIMP.NEG
5500024032848101507996.B03.CEL	98		TCGA	54	G-CIMP.NEG
5500024037497121008340.A02.CEL	98		TCGA	80	G-CIMP.NEG
5500024037497121008340.B11.CEL	748		TCGA	27	G-CIMP.POS
5500024035736031208615.C01.CEL	96		TCGA	78	G-CIMP.NEG
5500024030700072107989.H03.CEL	74		TCGA	46	G-CIMP.POS
5500024030700072107989.F08.CEL	214		TCGA	40	G-CIMP.NEG
5500024030700072107989.G10.CEL	187		TCGA	42	G-CIMP.NEG
5500024032848101507996.B06.CEL	198	1	TCGA	66	G-CIMP.NEG
5500024035736031208615.B10.CEL	377		TCGA	67	G-CIMP.NEG
5500024030700072107989.G09.CEL	630		TCGA	19	G-CIMP.NEG
5500024030700072107989.C10.CEL	209		TCGA	61	G-CIMP.NEG
5500024037497121008340.E08.CEL	3524		TCGA	66	G-CIMP.POS
5500024037497121008340.C09.CEL	395		TCGA	49	G-CIMP.NEG
5500024035736031208615.C02.CEL	0		TCGA	NA	G-CIMP.POS
5500024037497121008340.A10.CEL	82		TCGA	72
5500014026072032607011.E05.CEL	310		TCGA	68	G-CIMP.NEG
5500024035736031208615.F01.CEL	298		TCGA	14	G-CIMP.NEG
5500024035100021608462.C06.CEL	N/A		TCGA	57
5500024037497121008340.C06.CEL	448		TCGA	37	G-CIMP.NEG
5500024037497121008340.A04.CEL	397		TCGA	58	G-CIMP.NEG
5500024035736031208615.H09.CEL	1433		TCGA	36	G-CIMP.POS
5500024035736031208615.F03.CEL	345		TCGA	63	G-CIMP.NEG
5500024035100021608462.C12.CEL	N/A		TCGA	57
5500024037497121008340.C05.CEL	77	1	TCGA	78	G-CIMP.NEG
5500024035100021608462.A02.CEL	1024		TCGA	31	G-CIMP.POS
5500024030700072107989.C09.CEL	183		TCGA	66	G-CIMP.NEG
5500024035736031208615.A06.CEL	127		TCGA	64	G-CIMP.NEG
5500024037497121008340.F07.CEL	175		TCGA	61	G-CIMP.NEG
5500024032848101507996.F06.CEL	178		TCGA	52	G-CIMP.NEG
5500024030700072107989.B08.CEL	82		TCGA	29	G-CIMP.POS
5500024032848101507996.D06.CEL	148		TCGA	57	G-CIMP.NEG
5500024037497121008340.E03.CEL	782		TCGA	50	G-CIMP.NEG
5500024035736031208615.C08.CEL	611		TCGA	34	G-CIMP.POS
5500014026072032607011.C07.CEL	362		TCGA	35	G-CIMP.POS
5500024035736031208615.A05.CEL	282		TCGA	62	G-CIMP.NEG
5500024037497121008340.A09.CEL	323		TCGA	62	G-CIMP.NEG
5500024037497121008340.B08.CEL	370		TCGA	64	G-CIMP.NEG
5500024030700072107989.H09.CEL	448		TCGA	79	G-CIMP.NEG
5500024037497121008340.D01.CEL	405		TCGA	47	G-CIMP.NEG
5500024037497121008340.B09.CEL	103		TCGA	60	G-CIMP.NEG
5500024035100021608462.C01.CEL	691		TCGA	66	G-CIMP.POS
5500024037497121008340.B12.CEL	889		TCGA	33	G-CIMP.POS
5500024035736031208615.E07.CEL	20		TCGA	70	G-CIMP.NEG
5500024035736031208615.A10.CEL	1022		TCGA	28	G-CIMP.POS
5500024037497121008340.C07.CEL	1115		TCGA	34	G-CIMP.POS
5500024037497121008340.C08.CEL	53		TCGA	71	G-CIMP.NEG
5500024037497121008340.F03.CEL	1932		TCGA	41	G-CIMP.POS
HF0963	318		Rembrandt	75
HF0996	2153	1	Rembrandt	52
HF0442-5	588		Rembrandt	NA
HF0180	10		Rembrandt	74
HF1122	168		Rembrandt	35
HF0218	NA		Rembrandt	72
HF1357	924		Rembrandt	23
HF1338	178		Rembrandt	52
HF0855	411		Rembrandt	57
HF0850	NA		Rembrandt	NA
HF0992	599		Rembrandt	77
HF1318	230		Rembrandt	50
HF0654	439		Rembrandt	57
HF0435	3315	1	Rembrandt	40
HF1242	4469		Rembrandt	35
HF0982	402	1	Rembrandt	66
HF1475	952		Rembrandt	19
HF1702	161		Rembrandt	78
HF1186	603		Rembrandt	31
HF1494	1002	1	Rembrandt	31
GSM97007.CEL	287		Phillips	30
GSM96984.CEL	112		Phillips	34
GSM96976.CEL	679		Phillips	54
GSM96983.CEL	224		Phillips	54
GSM96962.CEL	434		Phillips	54
GSM96954.CEL	490		Phillips	45
GSM96994.CEL	273		Phillips	32
GSM96978.CEL	1694	1	Phillips	57
GSM96974.CEL	861		Phillips	29
GSM97018.CEL	1015	1	Phillips	24
GSM96988.CEL	399		Phillips	55
GSM96953.CEL	1470		Phillips	38
GSM96995.CEL	553		Phillips	58
GSM96985.CEL	777		Phillips	48
GSM97037.CEL	511		Phillips	49
GSM97042.CEL	2254		Phillips	45
GSM96990.CEL	434		Phillips	53
GSM96963.CEL	1421		Phillips	34
GSM96991.CEL	1050		Phillips	36
primary_GBM_23	85		Beroukhim	82
primary_GBM_92	238		Beroukhim	75
primary_GBM_43	266		Beroukhim	77
primary_GBM_55	561		Beroukhim	71
primary_GBM_8	882		Beroukhim	20
primary_GBM_80	166		Beroukhim	75
primary_GBM_36	429		Beroukhim	68
primary_GBM_6	207		Beroukhim	50
primary_GBM_12	1886		Beroukhim	40

## Sheet: 7. Ingenuity_DGE_p53 pathway
Symbol	Synonym(s)	Entrez Gene Name	Location	Family	Drugs	Entrez Gene ID for Human	Entrez Gene ID for Mouse	Entrez Gene ID for Rat	Expressed higher in	p53 core pathway
ADRBK2	4833444A01RIK, AI851927, AW551196, BARK2, BETA ARK2, FLJ31125, GRK3	adrenergic, beta, receptor kinase 2	Cytoplasm	kinase		157	320129	25372	Ptenp53
APEX1	APE, APE-1, APEN, APEX, APEX NUCLEASE, APX, HAP1, REF-1	APEX nuclease (multifunctional DNA repair enzyme) 1	Nucleus	enzyme		328	11792	79116	Ptenp53
AREG	AMPHIREGULIN, AR, AREGB, CRDGF, MGC13647, schwannoma-derived growth factor, SDGF	amphiregulin	Extracellular Space	growth factor		374	11839	29183	Ptenp53
BCL2	AW986256, Bcl2 alpha, C430015F12Rik, CED9, D630044D05RIK, D830018M01RIK, LOC100046608, ORF16	B-cell CLL/lymphoma 2	Cytoplasm	other	oblimersen, (-)-gossypol	596	12043	24224	Ptenp53	yes
CASP4	CASP11, CASPASE 4, CASPASE-11, Caspl, ICE(rel)II, ICEREL-II, ICH-2, ich-3, MGC124949, Mih1/TX, TX	caspase 4, apoptosis-related cysteine peptidase	Cytoplasm	peptidase		837	12363	114555	Pten
CCNG1	AI314029, CCNG, CYCG, CYCLIN G, CYCLIN G1, MGC93642	cyclin G1	Nucleus	other		900	12450	25405	Pten	yes
CCR5	AM4-7, CC-CKR-5, CCL4 RECEPTOR, CCL5 RECEPTOR, CD195, CHEMOKINE CC5 RECEPTOR, CKR-5, CMKBR5, FLJ78003, IDDM22, LOC727797	chemokine (C-C motif) receptor 5	Plasma Membrane	G-protein coupled receptor	maraviroc, vicriviroc, SCH 351125	1234	12774	117029	Pten
CD38	ADP-ribosyl cyclase, CD38 ANTIGEN, Cd38-rs1, NAD+ glycohydrolase, T10	CD38 molecule	Plasma Membrane	enzyme		952	12494	25668	Pten
CD69	5830438K24Rik, AI452015, AIM, CD69 ANTIGEN, CLEC2C, VEA	CD69 molecule	Plasma Membrane	transmembrane receptor		969	12515	29187	Pten
CD74	CD74 ANTIGEN, CLIP, DHLAG, HLA-DR GAMMA, HLADG, I CHAIN, Ia-associated invariant chain, IA-GAMMA, II, II/CD74, INVARIANT CHAIN, INVG34, MHC Class I IIDG, MHC Class2 Associated Invariant Chain, MIF receptor, Ox6, p33	CD74 molecule, major histocompatibility complex, class II invariant chain	Plasma Membrane	transmembrane receptor		972	16149	25599	Pten
CDKN1A	CAP20, CDKI, CDKN1, CDKNA1, CIP1, MDA-6, P21, p21/WAF1, P21CIP1, P21WAF, p21waf1, SDI1, WAF1	cyclin-dependent kinase inhibitor 1A (p21, Cip1)	Nucleus	other		1026	12575	114851	Pten	yes
CDT1	2610318F11Rik, AW545653, C76791, DUP, RIS2	chromatin licensing and DNA replication factor 1	Nucleus	other		81620	67177	292071	Ptenp53
CHAC1	1810008K03RIK, MGC4504, RGD1307153	ChaC, cation transport regulator homolog 1 (E. coli)	unknown	other		79094	69065	362196	Ptenp53
CHEK2	CDS1, CHK2, HUCDS1, LFS2, PP1425, RAD53	CHK2 checkpoint homolog (S. pombe)	Nucleus	kinase		11200	50883	114212	Ptenp53	yes
CHI3L1	ASRT7, AW208766, Brp39, cartilage glycoprotein-39, CGP-39, Chitinase 3 like 1, DKFZp686N19119, FLJ38139, GP-39, HC-gp39, HCGP-3P, MGC109420, YKL-40, YYL-40	chitinase 3-like 1 (cartilage glycoprotein-39)	Extracellular Space	enzyme		1116	12654	89824	Pten
CLCA2 (includes EG:9635)	4732440A06, AI586120, CACC, CaCC-3, CLCA2, Clca5, CLCRG2, FLJ97885	chloride channel accessory 2	Plasma Membrane	ion channel		9635	229933	308016	Pten
CORO1A	Actin binding protein 1a, CLABP, CLIPINA, CORONIN-1, FLJ41407, HCORO1, Lmb3, MGC93041, MGC117380, P57, TACO	coronin, actin binding protein, 1A	Cytoplasm	other		11151	12721	155151	Pten
CST3	ARMD11, CYSC, Cystatin3, CYSTATIN C, GAMMA-TRACE, MGC105556, MGC117328	cystatin C	Extracellular Space	other		1471	13010	25307	Pten
DCX	DBCN, Dbct, DC, DOUBLECORTIN, Lissencephalin-X, LISX, SCLH, XLIS	doublecortin	Cytoplasm	other		1641	13193	84394	Pten
DGKA	80kDa, Alpha diacylglycerol kinase, AW146112, DAGK, DAGK1, Dagk alpha, DGK-alpha, MGC12821, MGC42356	diacylglycerol kinase, alpha 80kDa	Cytoplasm	kinase		1606	13139	140866	Pten
DGKE	C87606, DAGK5, DAGK6, DGK, DGK epsilon, LOC497978, MGC124991	diacylglycerol kinase, epsilon 64kDa	Cytoplasm	kinase		8526	56077	497978	Ptenp53
EIF1AY	C76390, Ef1a, Eftu, Eif1a, Eif4c	eukaryotic translation initiation factor 1A, Y-linked	Cytoplasm	translation regulator		9086	13664	317163	Ptenp53
EIF4EBP1	4E-BP1, AA959816, BP-1, Eukaryotic translation initiation factor 4e binding protein 1, MGC4316, PHAS1, PHAS-I	eukaryotic translation initiation factor 4E binding protein 1	Cytoplasm	translation regulator		1978	13685	116636	Ptenp53
EPS15	2410112D09Rik, AF-1P, EGF RECEPTOR PATHWAY SUBSTRATE 15, Egfr subs 15, MLLT5, Protein Eps15, RGD1307641	epidermal growth factor receptor pathway substrate 15	Plasma Membrane	other		2060	13858	313474	Ptenp53
FAS	AI196731, ALPS1A, APO-1, APT1, CD95, CD95L, FAS1, FAS RECEPTOR, FAS/APO1, FASR, FASTM, Lpr, Tnf receptor member 6, TNFR6, TNFRSF6	Fas (TNF receptor superfamily, member 6)	Plasma Membrane	transmembrane receptor		355	14102	246097	Pten	yes
FGF2	BASIC FIBROBLAST GROWTH FACTOR, BFGF, bFGF-2, FGF2 22, FGFB, HBGF-2	fibroblast growth factor 2 (basic)	Extracellular Space	growth factor	FCE 26644	2247	14173	54250	Pten
FOSL1	AW538199, FRA, FRA-1	FOS-like antigen 1	Nucleus	transcription regulator		8061	14283	25445	Ptenp53
GALC	2310068B06Rik, A930008M05Rik, AW212969, AW413532, Gacy, twi, twitcher	galactosylceramidase	Cytoplasm	enzyme		2581	14420	314360	Ptenp53
H2AFZ	H2A/z, H2AZ, MGC72814, MGC105426, MGC117173	H2A histone family, member Z	Nucleus	other		3015	51788	58940	Ptenp53
HCK	AI849071, AURA13, Bmk, Hctk, JTK9, MGC18625, P61HCK	hemopoietic cell kinase	Cytoplasm	kinase		3055	15162	25734	Pten
HMGB2	C80539, High mobility group 2, HMG-2, MGC103184, MGC108899, MGC125103, RGD1564519	high-mobility group box 2	Nucleus	transcription regulator		3148	97165	29395|498072	Ptenp53
HMGCR	3-hydroxy-3-methylglutaryl CoA reductase, 3H3M, Hmg, HMG COA REDUCTASE, HMG-COAR, HMGR, HYDROXYMETHYLGLUTARYL-COENZYME A REDUCTASE, LDLCQ3, MGC103269, Red	3-hydroxy-3-methylglutaryl-CoA reductase	Cytoplasm	enzyme	aspirin/pravastatin, pitavastatin, lovastatin/niacin, ezetimibe/simvastatin, amlodipine/atorvastatin, fluvastatin, cerivastatin, atorvastatin, pravastatin, simvastatin, lovastatin, rosuvastatin	3156	15357	25675	Ptenp53
HOXA3 (includes EG:3200)	HOX1, Hox-1.5, HOX1E, Hoxa3, MGC10155, Mo-10, RGD1561431	homeobox A3	Nucleus	transcription regulator		3200	15400	500125	Pten
HOXA5	HOX1, HOX1.3, HOX1C, MGC9376	homeobox A5	Nucleus	transcription regulator		3202	15402	79241	Pten
HPSE	Hep, HEPARANASE, HPA, HPA1, HPR1, HPSE1, HSE1	heparanase	Plasma Membrane	enzyme	heparanase inhibitor PI-88	10855	15442	64537	Pten
HSPA1A	FLJ54303, FLJ54370, FLJ54392, FLJ54408, FLJ75127, heat shock protein 1A, hsp68, HSP70, HSP72, HSP70-1, HSP70-2, Hsp70-3, HSP70-1A, Hsp70.1, Hsp70.3, HSP70A, hsp70A1, HSP70I, HSPA1, Hspa2, HSPA1B, IHSP70, MGC189852, p72	heat shock 70kDa protein 1A	Cytoplasm	other		3303	193740|15511	294254|24472	Ptenp53
HSPA1B	FLJ54328, HEAT SHOCK 70-KDA, hsp68, Hsp70, HSP72, Hsp70-1, HSP70-2, HSP70-1B, Hsp70.1, Hspa1, HSPA1A	heat shock 70kDa protein 1B	Cytoplasm	other		3304			Ptenp53
ICAM1	BB2, CD54, ICAM, INTERCELLULAR ADHESION MOLECULE 1, Ly-47, M90551, MALA-2, Melanoma Progression Associated Antigen, MGC6195, P3.58	intercellular adhesion molecule 1	Plasma Membrane	transmembrane receptor		3383	15894	25464	Pten
IFIT1	2010002M12RIK, AW412491, C56, G10P1, GARG-16, Gm14446, IFI-56, IFI-56K, Ifit1lb, IFN STIMULATED GENE 56, IFN/TETRA1, IFN56K, IFNAI1, INTERFERON INDUCIBLE, INTERFERON INDUCIBLE 56KD, ISG56, OTTMUSG00000016644, P56, RNM561	interferon-induced protein with tetratricopeptide repeats 1	Cytoplasm	other		3434	112419|667373	294090	Pten
IFIT3	CIG-41, CIG-49, GARG-49, I830012O16Rik, Ifi49, IFI60, IFI-60K, IFIT4, IRG2, ISG60, ISG-561, MGC94037, MGC107331, RIG-G	interferon-induced protein with tetratricopeptide repeats 3	Cytoplasm	other		3437	667370|15959	309526	Pten
IGF1	C730016P09Rik, des(1-3)IGF-I, Des-(1-3)-igf1, IGF-I, IGF1A, INSULIN-LIKE GROWTH FACTOR 1, MAD isoform 4, mecasermin, Preproinsulin-like growth factor ia, somatomedin C	insulin-like growth factor 1 (somatomedin C)	Extracellular Space	growth factor		3479	16000	24482	Pten
IL10RA	AW553859, CDw210, CDW210A, HIL-10R, IL-10R1, IL10R, mIL-10R	interleukin 10 receptor, alpha	Plasma Membrane	transmembrane receptor		3587	16154	117539	Pten
IL15	AI503618, IL-T, MGC9721	interleukin 15	Extracellular Space	cytokine		3600	16168	25670	Pten
IL1RN	DIRA, F630041P17Rik, ICIL-1RA, IL-1 RECEPTOR ANTAGONIST, IL-1RA, IL-1ra3, IL1F3, IRA, IRAP, MGC10430, MVCD4	interleukin 1 receptor antagonist	Extracellular Space	cytokine		3557	16181	60582	Pten
IL7R	CD127, CDW127, IL-7 RECEPTOR ALPHA CHAIN, IL7R ALPHA, IL7RA, ILRA, MGC107557	interleukin 7 receptor	Plasma Membrane	transmembrane receptor	recombinant human interleukin-7	3575	16197	294797	Pten
INSIG1	1810013C12Rik, CL-6, Cl6a, IIG1, INSULIN INDUCED PROTEIN 1, Insulin-induced growth response protein cl-6, LOC64194, MGC1405	insulin induced gene 1	Cytoplasm	other		3638	231070	64194	Ptenp53
ITIH3	AW108094, H3, H3P, Intin3, PAIHC3	inter-alpha (globulin) inhibitor H3	Extracellular Space	other		3699	16426	50693	Pten
KLF4	EZF, GKLF, MGC93286, Zie	Kruppel-like factor 4 (gut)	Nucleus	transcription regulator		9314	16600	114505	Ptenp53
LCN2	24P3, Alpha2u globulin related, AW212229, LIPOCALIN 2, MSFI, NEUTROPHIL LIPOCALIN, NGAL, NRL, SIDEROCALIN, Sip24, Uterocalin	lipocalin 2	Extracellular Space	transporter		3934	16819	170496	Pten
LGALS3BP	90K, BTBD17B, CyCAP, M2bp, MAC-2-BP, MGC93166, PPICAP	lectin, galactoside-binding, soluble, 3 binding protein	Plasma Membrane	transmembrane receptor		3959	19039	245955	Pten
LGALS9	AA407335, AI194909, AI265545, ECALECTIN, gal-9, GALECTIN-9, HOM-HD-21, HUAT, LGALS5, LGALS35, LGALS9A, MGC117375, MGC125973, MGC125974, UAT2	lectin, galactoside-binding, soluble, 9	Extracellular Space	other		3965			Pten
LY6E	Ly67, RIG-E, SCA-2, Thymic Shared Antigen 1, TSA-1	lymphocyte antigen 6 complex, locus E	Plasma Membrane	other		4061	17069	362934	Pten
MAFB	b-maf, Basic domain/leucine zipper transcription factor, Kr, Kreisler, KRML, Krml1, MAF RELATED B ZIP, Maf1, MGC43127	v-maf musculoaponeurotic fibrosarcoma oncogene homolog B (avian)	Nucleus	other		9935	16658	54264	Pten
MAP3K7	B430101B05, C87327, MEKK7, TAK1, Tgf beta Activated Kinase1, TGF1A	mitogen-activated protein kinase kinase kinase 7	Cytoplasm	kinase		6885	26409	313121	Pten
MED1	AI480703, ARC205, CRSP1, CRSP200, CRSP205, CRSP210, DRIP205, DRIP230, l11Jus15, MED220, MGC71488, MGC90617, PBP, PPARBP, PPARGBP, RB18A, RGD1559552, TRAP220, TRIP2	mediator complex subunit 1	Nucleus	transcription regulator		5469	19014	497991	Ptenp53	yes
MET	AI838057, AUTS9, C-MET, HGF, HGFR, LOC360378, PAR4, RCCP2	met proto-oncogene (hepatocyte growth factor receptor)	Plasma Membrane	kinase		4233	17295	24553	Ptenp53
MMP13	Clg, CLG3, COLL3, Collagenase 1, COLLAGENASE 3, MANDP1, Matrix Metalloproteinase 13, MMP1	matrix metallopeptidase 13 (collagenase 3)	Extracellular Space	peptidase		4322	17386	171052	Ptenp53
MSR1	CD204, Macrophage acetyl LDL scavenger receptor, MACROPHAGE SCAVENGER RECEPTOR, MRS-A, MSR, MSR-A, phSR1, phSR2, RGD1564316, SCARA1, SCVR, SR, SR-A, SR-AI, SR-AII, SRA1, SRAI/II	macrophage scavenger receptor 1	Plasma Membrane	transmembrane receptor		4481	20288	498638	Pten
MUS81	1200008A18Rik, AI182501, AW045863, FLJ21012, FLJ44872, MGC112911	MUS81 endonuclease homolog (S. cerevisiae)	Nucleus	enzyme		80198	71711	293678	Pten
NCL	B530004O11RIK, C23, D0Nds28, D1Nds28, FLJ45706, FLJ59041, LOC100289394, MGC93572, Norp, Nrp, Nucl, NUCLEOLIN, Pp106/Nucleolin	nucleolin	Nucleus	other		4691	17975	25135|64556	Ptenp53
NCOR1	5730405M06RIK, A230020K14RIK, hN-CoR, KIAA1047, MGC104216, MGC116328, mKIAA1047, N-COR, RIP13, Rxrip13, TRAC1	nuclear receptor corepressor 1	Nucleus	transcription regulator		9611	20185		Pten
NFASC	AA387016, D430023G06Rik, DKFZp686P2250, FLJ46866, KIAA0756, mKIAA0756, NEUROFASCIN, NF, NF155, NFASC isoform 2, NRCAML	neurofascin	Plasma Membrane	other		23114	269116	116690	Pten
NOV	C130088N23Rik, CCN3, IGFBP9, IGFBP-RP3, NOVH	nephroblastoma overexpressed gene	Extracellular Space	growth factor		4856	18133	81526	Ptenp53
P4HA1	AL022634, P4h, P4HA, PHalphaI, Prolyl 4 Hydroxylase Alpha 1 Subunit, Prolyl 4-Hydroxylase alpha, PROPYL 4-HYDROXYLASE ALPHA SUBUNIT	prolyl 4-hydroxylase, alpha polypeptide I	Cytoplasm	enzyme		5033	18451	64475	Pten
PAICS	2610511I09Rik, ADE2, ADE2H1, AIRC, DKFZp781N1372, MGC1343, MGC5024, MGC93240, PAIS	phosphoribosylaminoimidazole carboxylase, phosphoribosylaminoimidazole succinocarboxamide synthetase	unknown	enzyme		10606	67054	140946	Ptenp53
PIM1	PIM	pim-1 oncogene	Cytoplasm	kinase		5292	18712	24649	Ptenp53
PMAIP1	APR, NOXA	phorbol-12-myristate-13-acetate-induced protein 1	Cytoplasm	other		5366	58801	492821	Pten	yes
PPP1R12A	1200015F06Rik, 5730577I22Rik, AA792106, AV099298, D10Ertd625e, M110, MBS, MBS130, MBSP, MGC133042, MGC159084, Mypt, MYPT1, Protein Phosphatase 1, Regulatory Subunit 12A	protein phosphatase 1, regulatory (inhibitor) subunit 12A	Cytoplasm	phosphatase		4659	17931	116670	Pten
PSAP	AI037048, Co-beta-glucosidase, CSAct, Dispersin, FLJ00245, GLBA, IPI00219825, MGC110993, PROACTIVATOR POLYPEPTIDE PRECURSOR, PROSAPOSIN, PSAP isoform 2, PSAP isoform 3, SAP, SAP1, SAPOSIN PROTEINS A-D, SGP-1, SGP1A, Sphingolipid activator protein	prosaposin	Extracellular Space	other		5660	19156	25524	Pten
PSMA2	20S PROTEASOME ALPHA 2 SUBUNIT, HC3, Lmpc3, Macropain subunit C3, MU, PMSA2, PROTEASOME C3 SUBUNIT, PROTEASOME COMPONENT C3, PROTEASOME SUBUNIT ALPHA TYPE2, PSC2	proteasome (prosome, macropain) subunit, alpha type, 2	Cytoplasm	peptidase		5683	19166	29669	Ptenp53
PSMA5	Aa409047, Macropain zeta chain, MGC102091, MGC117302, MGC118067, MGC125802, MGC125803, MGC125804, PSC5, ZETA	proteasome (prosome, macropain) subunit, alpha type, 5	Cytoplasm	peptidase		5686	26442	29672	Ptenp53
PSMB8	20s proteosome subunit, Beta 5i, BETA 5I IMMUNOPROTEASOME SUBUNIT, D6S216, D6S216E, large multifunctional protease-7, Lmp8, LMP-7, MGC1491, MGC124945, proteasome subunit Y, PSMB5i, Rc1, RING10	proteasome (prosome, macropain) subunit, beta type, 8 (large multifunctional peptidase 7)	Cytoplasm	peptidase		5696	16913	24968	Pten
PSMB9	Beta 1i, BETA 1I IMMUNOPROTEASOME SUBUNIT, large multifunctional protease 2, LMP-2, MGC70470, proteasome subunit X, PSMB6i, RING12	proteasome (prosome, macropain) subunit, beta type, 9 (large multifunctional peptidase 2)	Cytoplasm	peptidase		5698	16912	24967	Pten
RAI14	1700008J19Rik, 1700020L11Rik, Ankycorbin, DKFZp564G013, KIAA1334, mKIAA1334, NORPEG, RAI13	retinoic acid induced 14	Nucleus	transcription regulator		26064	75646	294804	Pten
RBM5	D030069N10RIK, FLJ39876, G15, H37, LUCA15, RMB5	RNA binding motif protein 5	Nucleus	other		10181	83486	300996	Pten
RGS1	1R20, BL34, IER1, IR20, MGC112645	regulator of G-protein signaling 1	Plasma Membrane	other		5996	50778	54289	Pten
RSAD2	2510004L01Rik, Best5, cig33, CIG5, CYTOMEGALOVIRUS INDUCIBLE GENE5, VIG1, VIPERIN	radical S-adenosyl methionine domain containing 2	unknown	enzyme		91543	58185	65190	Pten
S100A4	18A2, 42A, CAPL, FSP1, metastasin, MTS1, P9KA, PEL98, pk9a, Placental Calcium-Binding, RNP9KA	S100 calcium binding protein A4	Cytoplasm	other		6275	20198	24615	Pten
SERPING1	C1 INHIBITOR, C1-INH, C1IN, C1NH, Complement C1 Inhibitor, HAE1, HAE2, MGC72585, PLASMA PROTEASE C1 INHIBITOR	serpin peptidase inhibitor, clade G (C1 inhibitor), member 1	Extracellular Space	other		710	12258	295703	Pten
SF1	BB094781, BBP, CW17R, D11S636, MBBP, MZFM, WBP4, ZFM1, ZFP162, ZNF162	splicing factor 1	Nucleus	transcription regulator		7536	22668	117855	Ptenp53
SHMT1	AI324848, AI385541, C81125, CSHMT, Hydroxymethyltransferase, LRRGT00032, MGC15229, MGC24556, mSHMT, mshmt1, mshmt2, Serine Hydroxymethyl Transferase, SHMT	serine hydroxymethyltransferase 1 (soluble)	Cytoplasm	enzyme		6470	20425	287379	Pten
SKAP2	2610021A10Rik, AA960083, BB137539, MGC10411, MGC33304, mSKAP55R, PRAP, RA70, SAPS, SCAP2, Scap55r, SKAP-HOM, SKAP55R	src kinase associated phosphoprotein 2	Cytoplasm	other		8935	54353	155183	Pten
SOCS2	8030460M17, AI527257, AW108012, CIS2, Cish2, D130043N08RIK, ENSMUSG00000050974, Gm9847, hg, JAB, LOC100045314, MGC118106, SSI-2, STATI2	suppressor of cytokine signaling 2	Cytoplasm	other		8835	100043256|216233	84607	Ptenp53
SOX4	AA682046, EVI16, Ire-abp	SRY (sex determining region Y)-box 4	Nucleus	transcription regulator		6659	20677	364712	Pten
SP100	A430075G10Rik, DKFZp686E07254, FLJ00340, FLJ34579, SP100 isoform 4, Speckled 100 kDa	SP100 nuclear antigen	Nucleus	transcription regulator		6672	20684	363269	Pten
SPARC	AA517111, Basement membrane protein-40, BM-40, MGC128090, ON, OSTEONECTIN	secreted protein, acidic, cysteine-rich (osteonectin)	Extracellular Space	other		6678	20692	24791	Pten
SSB	LA, LA ANTIGEN, LARP3, Lupus la protein homolog, MGC93380, MGC118101, SSB-48	Sjogren syndrome antigen B (autoantigen La)	Nucleus	enzyme		6741	20823	81783	Ptenp53
STAT1	2010005J02Rik, AA408197, DKFZp686B04100, ISGF-3, p91, STAT91, STAT1 ALPHA, Stat1 beta, Stat1 p91, TRANSCRIPTION FACTOR SIGNAL TRANSDUCER AND ACTIVATOR	signal transducer and activator of transcription 1, 91kDa	Nucleus	transcription regulator		6772	20846	25124	Pten
TCF4	5730422P05RIK, ASP-I2, bHLHb19, E2-2, E2.2, ITF-2, ITF-2b, ME2, MGC149723, MGC149724, MITF-2A, MITF-2B, PTHS, SEF-2, SEF2-1, SEF2-1A, SEF2-1B, TFE, Transcription factor 4	transcription factor 4	Nucleus	transcription regulator		6925	21413	84382	Pten
TCN2	AW208754, D22S676, D22S750, II, TC, TC II, TC-2, TCN2P, Transcobalamin 2, Transcobalamine 2	transcobalamin II	Extracellular Space	transporter		6948	21452	64365	Pten
TGFBI	68kDa, AI181842, AI747162, BETA IG-H3, Beta-ig, BIGH3, CDB1, CDG2, CDGG1, CSD, CSD1, CSD2, CSD3, EBMD, KERATO-EPITHELIN, LCD1, MGC150270, Tgf-beta-induced 68kda	transforming growth factor, beta-induced, 68kDa	Extracellular Space	other		7045	21810	116487	Pten
THRAP3	9330151F09Rik, B230333E16Rik, FLJ22082, MGC37192, MGC56927, MGC94882, MGC98683, MGC116673, MGC133082, MGC133083, Similar to thyroid hormone receptorassociated protein, 150 kDa, Thyroid Hormone Receptor Associated Protein, 150 kDa, TRAP150	thyroid hormone receptor associated protein 3	Nucleus	transcription regulator		9967	230753	313591	Ptenp53
TIMP2	CSC-21K, D11Bwg1104e, MGC105282	TIMP metallopeptidase inhibitor 2	Extracellular Space	other		7077	21858	29543	Pten
TNC	150-225, AI528729, C130033P17Rik, cytotactin, GMEM, GP, HXB, JI, MGC144208, MGC144209, MGC167029, TEN, TENASCIN C, TN	tenascin C	Extracellular Space	other		3371	21923	116640	Ptenp53
TNFAIP6	TNFIP6, TSG-6	tumor necrosis factor, alpha-induced protein 6	Extracellular Space	other		7130	21930	84397	Ptenp53
TNFRSF10B	CD262, Death receptor 5, DR5, KILLER, KILLER/DR5, Ly98, MK, TRAIL RECEPTOR 4, TRAIL receptor-2, TRAIL-R2, TRICK2, TRICK2A, TRICK2B, TRICKB, ZTNFR9	tumor necrosis factor receptor superfamily, member 10b	Plasma Membrane	transmembrane receptor	CS-1008	8795			Pten	yes
TNIK	1500031A17RIK, 4831440I19RIK, AI451411, C530008O15Rik, C630040K21RIK, KIAA0551, MGC189819, MGC189859, RGD1561817	TRAF2 and NCK interacting kinase	Cytoplasm	kinase		23043	665113	294917	Ptenp53
TPM2	AMCD1, Beta tropomyosin muscle, BETA-TM, DA1, DA2B, EPITHELIAL TROPOMYOSIN, FIBROBLAST MUSCLE TYPE TROPOMYOSIN, MGC109519, NEM4, TM2, TMSB, TROP-2, TROPOMYOSIN 2, Tropomyosin 2 (beta chain)	tropomyosin 2 (beta)	Cytoplasm	other		7169	22004	500450	Ptenp53
TUBA1B	K ALPHA 1-TUBULIN, K-ALPHA-1, MGC102558, MGC117866, MGC118411, RGD1565476, Tuba2	tubulin, alpha 1b	Cytoplasm	other		10376	22143	500929	Ptenp53
TUBB3	3200002H15Rik, beta-4, CFEOM3A, M(beta)3, M(beta)6, MC1R, Nst, Tbb3, Tub beta3, TUBB4, Tubulin beta-3, Tubulin beta-III, TUJ1	tubulin, beta 3	Cytoplasm	other	epothilone B, ixabepilone, colchicine/probenecid, XRP9881, ABT-751, eribulin, MST-997, AL 108, EC145, NPI-2358, milataxel, TPI 287, TTI-237, cabazitaxel, BMS-275183, docetaxel, vinflunine, vinorelbine, vincristine, vinblastine, paclitaxel, podophyllotoxin, colchicine	10381	22152	246118	Pten
VCAN	5430420N07RIK, 9430051N09, CHONDROITIN SULFATE PROTEOGLYCAN, Chondroitin sulfate proteoglycan 2, CSPG2, DKFZp686K06110, DPEAAE, ERVR, GHAP, hdf, NG2, PG-M, PG-M(V0), PG-M(V1), VERSICAN, Versican V1, Versican V2, WGN, WGN1	versican	Extracellular Space	other		1462	13003	114122	Pten
WEE1	DKFZp686I18166, FLJ16446, MGC105683, WEE1-LIKE PROTEIN KINASE, WEE1A, Wee1b, WEE1hu	WEE1 homolog (S. pombe)	Nucleus	kinase		7465	22390	308937	Ptenp53
WISP2	CCN5, CRGR4, CT58, CTGF-L, Rcop1	WNT1 inducible signaling pathway protein 2	Extracellular Space	growth factor		8839	22403	29576	Pten
YWHAQ (includes EG:10971)	14-3-3, 14-3-3 protein theta, 14-3-3 TAU, 14-3-3 THETA, 14-3-3t, 1C5, 2700028P07Rik, AA409740, AU021156, Gm2423, HS1, MGC118161, R74690, YWHAQ	tyrosine 3-monooxygenase/tryptophan 5-monooxygenase activation protein, theta polypeptide	Cytoplasm	other		10971	100039786		Ptenp53
